# Supplementary material for: Di-tert-butyl 1-[2-hy­droxy-3-(methyl­sulfan­yl)prop­yl]hydrazine-1,2-di­carboxyl­ate
Source: Acta Crystallogr Sect E Struct Rep Online. 2014 Jul 2;70(Pt 8):o843. doi: 10.1107/S1600536814015062 (PMC4158484; doi:10.1107/S1600536814015062)
Supplement: Supplementary file 1 [file e-70-0o843-sup1.cif]

##############################################################################
#                                                                            #
# This CIF contains the data in a paper accepted for publication in          #
# Acta Crystallographica Section E. It conforms to the requirements of       #
# Notes for Authors for Acta Crystallographica Section E, and has been       #
# peer reviewed under the auspices of the IUCr Commission on Journals.       #
#                                                                            #
# Full details of the Crystallographic Information File format               #
# are given in the paper "The Crystallographic Information File (CIF):       #
# a New Standard Archive File for Crystallography" by S. R. Hall, F. H.      #
# Allen and I. D. Brown [Acta Cryst. (1991), A47, 655-685].                  #
#                                                                            #
# The current version of the core CIF dictionary is obtainable from          #
# ftp://ftp.iucr.org/pub/cif_core.dic.                                       #
#                                                                            #
# Software is freely available for graphical display of the structure(s)     #
# in this CIF. For information consult the CIF software page                 #
# http://www.iucr.org/resources/cif/software.                                #
#                                                                            #
# This file may be used for bona fide research purposes within the           #
# scientific community so long as proper attribution is given to the journal # 
# article from which it was obtained.                                        #
#                                                                            #
##############################################################################
data_I
_database_code_depnum_ccdc_archive 'CCDC 1010387'
_audit_creation_method     SHELXL-97
_chemical_name_systematic
;
Di-<i>tert</i>-butyl
1-[2-hydroxy-3-(methylsulfanyl)propyl]hydrazine-1,2-dicarboxylate
;
_chemical_name_common     ?
_chemical_formula_moiety     'C14 H28 N2 O5 S'
_chemical_formula_sum     'C14 H28 N2 O5 S'
_chemical_formula_iupac     'C14 H28 N2 O5 S'
_chemical_formula_weight     336.44
_chemical_melting_point     ?
_symmetry_cell_setting     monoclinic
_symmetry_space_group_name_H-M     'P 21/c'
_symmetry_space_group_name_hall     '-P 2ybc'
loop_
    _symmetry_equiv_pos_as_xyz
    'x, y, z'
    '-x, y+1/2, -z+1/2'
    '-x, -y, -z'
    'x, -y-1/2, z-1/2'
_cell_length_a     14.0172(3)
_cell_length_b     7.83649(15)
_cell_length_c     17.2076(3)
_cell_angle_alpha     90.00
_cell_angle_beta     103.772(2)
_cell_angle_gamma     90.00
_cell_volume     1835.84(7)
_cell_formula_units_Z     4
_cell_measurement_reflns_used     7294
_cell_measurement_theta_min     5.2770
_cell_measurement_theta_max     66.4390
_cell_measurement_temperature     293(2)
_exptl_crystal_description     block
_exptl_crystal_colour     colourless
_exptl_crystal_size_max     0.28
_exptl_crystal_size_mid     0.24
_exptl_crystal_size_min     0.24
_exptl_crystal_density_diffrn     1.217
_exptl_crystal_density_meas     ?
_exptl_crystal_density_method     'not measured'
_exptl_crystal_F_000     728
_exptl_absorpt_coefficient_mu     1.768
_exptl_absorpt_correction_type     multi-scan
_exptl_absorpt_process_details
;
(CrysAlis PRO, Agilent, 2013)
;
_exptl_absorpt_correction_T_min     0.551
_exptl_absorpt_correction_T_max     0.680
_exptl_special_details     ?
_diffrn_ambient_temperature     293(2)
_diffrn_radiation_type     CuK\a
_diffrn_radiation_wavelength     1.54184
_diffrn_radiation_source     'fine-focus sealed tube'
_diffrn_radiation_monochromator     graphite
_diffrn_measurement_device_type     'Agilent Xcalibur (Atlas, Gemini ultra)'
_diffrn_measurement_method     '\w scans'
_diffrn_detector_area_resol_mean     ?
_diffrn_reflns_number     16825
_diffrn_reflns_av_R_equivalents     0.0283
_diffrn_reflns_av_sigmaI/netI     0.0173
_diffrn_reflns_theta_min     3.25
_diffrn_reflns_theta_max     66.63
_diffrn_reflns_theta_full     66.63
_diffrn_measured_fraction_theta_max     0.999
_diffrn_measured_fraction_theta_full     0.999
_diffrn_reflns_limit_h_min     -16
_diffrn_reflns_limit_h_max     16
_diffrn_reflns_limit_k_min     -9
_diffrn_reflns_limit_k_max     7
_diffrn_reflns_limit_l_min     -20
_diffrn_reflns_limit_l_max     20
_diffrn_standards_number     0
_diffrn_standards_interval_count     0
_diffrn_standards_interval_time     0
_diffrn_standards_decay_%     0
_refine_special_details
;
Refinement of <i>F</i>^2^ against ALL reflections. The weighted <i>R</i>-factor
<i>wR</i> and goodness of fit <i>S</i> are based on <i>F</i>^2^, conventional
<i>R</i>-factors <i>R</i> are based on <i>F</i>, with <i>F</i> set to zero for
negative <i>F</i>^2^. The threshold expression of <i>F</i>^2^ >
\s(<i>F</i>^2^) is used only for calculating <i>R</i>-factors(gt) <i>etc</i>.
and is not relevant to the choice of reflections for refinement.
<i>R</i>-factors based on <i>F</i>^2^ are statistically about twice as large
as those based on <i>F</i>, and <i>R</i>- factors based on ALL data will be
even larger.
;
_reflns_number_total     3247
_reflns_number_gt     2903
_reflns_threshold_expression     I>2sigma(I)
_refine_ls_structure_factor_coef     Fsqd
_refine_ls_matrix_type     full
_refine_ls_R_factor_all     0.0676
_refine_ls_R_factor_gt     0.0628
_refine_ls_wR_factor_gt     0.1814
_refine_ls_wR_factor_ref     0.1870
_refine_ls_goodness_of_fit_ref     1.004
_refine_ls_restrained_S_all     1.004
_refine_ls_number_reflns     3247
_refine_ls_number_parameters     207
_refine_ls_number_restraints     0
_refine_ls_hydrogen_treatment     constr
_refine_ls_weighting_scheme     calc
_refine_ls_weighting_details
         'calc w=1/[\s^2^(Fo^2^)+(0.1098P)^2^+1.6106P] where P=(Fo^2^+2Fc^2^)/3'
_atom_sites_solution_hydrogens     geom
_atom_sites_solution_primary     direct
_atom_sites_solution_secondary     difmap
_refine_ls_shift/su_max     0.000
_refine_ls_shift/su_mean     0.000
_refine_diff_density_max     1.023
_refine_diff_density_min     -0.658
_refine_ls_extinction_method     none
_refine_ls_extinction_coef     ?
loop_
    _atom_type_symbol
    _atom_type_description
    _atom_type_scat_dispersion_real
    _atom_type_scat_dispersion_imag
    _atom_type_scat_source
    'C' 'C' 0.0181 0.0091
                         'International Tables Vol C Tables 4.2.6.8 and 6.1.1.4'
    'H' 'H' 0.0000 0.0000
                         'International Tables Vol C Tables 4.2.6.8 and 6.1.1.4'
    'N' 'N' 0.0311 0.0180
                         'International Tables Vol C Tables 4.2.6.8 and 6.1.1.4'
    'O' 'O' 0.0492 0.0322
                         'International Tables Vol C Tables 4.2.6.8 and 6.1.1.4'
    'S' 'S' 0.3331 0.5567
                         'International Tables Vol C Tables 4.2.6.8 and 6.1.1.4'
_computing_data_collection     'CrysAlis PRO (Agilent, 2013)'
_computing_cell_refinement     'CrysAlis PRO (Agilent, 2013)'
_computing_data_reduction     'CrysAlis PRO (Agilent, 2013)'
_computing_structure_solution     'SHELXS97 (Sheldrick, 2008)'
_computing_structure_refinement     'SHELXL97 (Sheldrick, 2008)'
_computing_molecular_graphics     'SHELXTL/PC (Sheldrick, 2008)'
_computing_publication_material     'SHELXTL/PC (Sheldrick, 2008)'
loop_
    _atom_site_type_symbol
    _atom_site_label
    _atom_site_fract_x
    _atom_site_fract_y
    _atom_site_fract_z
    _atom_site_U_iso_or_equiv
    _atom_site_adp_type
    _atom_site_calc_flag
    _atom_site_refinement_flags
    _atom_site_occupancy
    _atom_site_symmetry_multiplicity
    _atom_site_disorder_assembly
    _atom_site_disorder_group
    C C1 0.8328(2) 0.0844(4) 0.2221(2) 0.0607(8) Uani d . 1 1 . .
    H H1A 0.8060 0.0494 0.2660 0.091 Uiso calc R 1 1 . .
    H H1B 0.8898 0.0169 0.2216 0.091 Uiso calc R 1 1 . .
    H H1C 0.7845 0.0688 0.1728 0.091 Uiso calc R 1 1 . .
    C C2 0.86149(18) 0.2704(3) 0.23178(17) 0.0442(6) Uani d . 1 1 . .
    C C3 0.8960(3) 0.3336(4) 0.1599(2) 0.0654(9) Uani d . 1 1 . .
    H H3A 0.8445 0.3187 0.1125 0.098 Uiso calc R 1 1 . .
    H H3B 0.9527 0.2697 0.1551 0.098 Uiso calc R 1 1 . .
    H H3C 0.9127 0.4523 0.1667 0.098 Uiso calc R 1 1 . .
    C C4 0.9360(2) 0.3034(4) 0.3097(2) 0.0661(8) Uani d . 1 1 . .
    H H4A 0.9505 0.4232 0.3147 0.099 Uiso calc R 1 1 . .
    H H4B 0.9951 0.2410 0.3102 0.099 Uiso calc R 1 1 . .
    H H4C 0.9097 0.2670 0.3536 0.099 Uiso calc R 1 1 . .
    C C5 0.75898(17) 0.5211(3) 0.24304(13) 0.0377(5) Uani d . 1 1 . .
    C C6 0.8608(3) 0.5688(5) 0.4950(2) 0.0734(10) Uani d . 1 1 . .
    H H6A 0.8161 0.4772 0.4973 0.110 Uiso calc R 1 1 . .
    H H6B 0.9031 0.5863 0.5471 0.110 Uiso calc R 1 1 . .
    H H6C 0.8996 0.5405 0.4578 0.110 Uiso calc R 1 1 . .
    C C7 0.8696(3) 0.8736(6) 0.4540(2) 0.0829(12) Uani d . 1 1 . .
    H H7A 0.8977 0.8445 0.4100 0.124 Uiso calc R 1 1 . .
    H H7B 0.9212 0.8901 0.5013 0.124 Uiso calc R 1 1 . .
    H H7C 0.8322 0.9769 0.4418 0.124 Uiso calc R 1 1 . .
    C C8 0.7408(3) 0.7799(5) 0.52474(19) 0.0717(9) Uani d . 1 1 . .
    H H8A 0.7031 0.8797 0.5050 0.107 Uiso calc R 1 1 . .
    H H8B 0.7824 0.8035 0.5766 0.107 Uiso calc R 1 1 . .
    H H8C 0.6972 0.6876 0.5288 0.107 Uiso calc R 1 1 . .
    C C9 0.8032(2) 0.7309(4) 0.46795(15) 0.0502(7) Uani d . 1 1 . .
    C C10 0.68395(18) 0.7871(3) 0.34172(15) 0.0398(6) Uani d . 1 1 . .
    C C11 0.59483(19) 0.8209(3) 0.20202(15) 0.0420(6) Uani d . 1 1 . .
    H H11A 0.6411 0.8357 0.1687 0.050 Uiso calc R 1 1 . .
    H H11B 0.5821 0.9327 0.2217 0.050 Uiso calc R 1 1 . .
    C C12 0.50032(19) 0.7509(3) 0.15139(15) 0.0414(6) Uani d . 1 1 . .
    H H12 0.5117 0.6371 0.1318 0.050 Uiso calc R 1 1 . .
    C C13 0.4655(2) 0.8726(4) 0.08046(17) 0.0540(7) Uani d . 1 1 . .
    H H13A 0.5206 0.8962 0.0571 0.065 Uiso calc R 1 1 . .
    H H13B 0.4464 0.9797 0.1007 0.065 Uiso calc R 1 1 . .
    C C14 0.4265(4) 0.6873(6) -0.0605(3) 0.1003(15) Uani d . 1 1 . .
    H H14A 0.4392 0.7640 -0.1004 0.150 Uiso calc R 1 1 . .
    H H14B 0.3861 0.5948 -0.0862 0.150 Uiso calc R 1 1 . .
    H H14C 0.4875 0.6430 -0.0294 0.150 Uiso calc R 1 1 . .
    N N1 0.63988(15) 0.7134(3) 0.27015(12) 0.0406(5) Uani d . 1 1 . .
    N N2 0.66615(14) 0.5497(2) 0.25167(12) 0.0384(5) Uani d . 1 1 . .
    H H2 0.6317 0.4615 0.2686 0.046 Uiso d R 1 1 . .
    O O1 0.73806(14) 0.6746(2) 0.39125(10) 0.0453(4) Uani d . 1 1 . .
    O O2 0.67196(16) 0.9354(2) 0.35674(12) 0.0576(5) Uani d . 1 1 . .
    O O3 0.76770(12) 0.3515(2) 0.23478(12) 0.0450(5) Uani d . 1 1 . .
    O O4 0.81944(14) 0.6293(2) 0.24135(12) 0.0512(5) Uani d . 1 1 . .
    O O5 0.43100(14) 0.7407(2) 0.19925(12) 0.0496(5) Uani d . 1 1 . .
    H H5 0.3943 0.6593 0.1847 0.074 Uiso calc R 1 1 . .
    S S1 0.36497(6) 0.79803(14) 0.00276(5) 0.0743(3) Uani d . 1 1 . .
loop_
    _atom_site_aniso_label
    _atom_site_aniso_U_11
    _atom_site_aniso_U_22
    _atom_site_aniso_U_33
    _atom_site_aniso_U_12
    _atom_site_aniso_U_13
    _atom_site_aniso_U_23
    C1 0.0588(17) 0.0400(15) 0.087(2) 0.0079(13) 0.0240(16) -0.0047(14)
    C2 0.0374(13) 0.0403(13) 0.0560(15) 0.0054(10) 0.0135(11) -0.0014(11)
    C3 0.071(2) 0.0624(19) 0.074(2) -0.0013(16) 0.0392(17) -0.0057(16)
    C4 0.0560(18) 0.0638(19) 0.070(2) 0.0053(15) -0.0009(15) -0.0018(16)
    C5 0.0417(12) 0.0355(12) 0.0348(11) 0.0021(10) 0.0067(9) -0.0013(9)
    C6 0.064(2) 0.090(3) 0.0553(18) 0.0143(18) -0.0082(15) 0.0067(17)
    C7 0.067(2) 0.107(3) 0.069(2) -0.031(2) 0.0045(17) 0.004(2)
    C8 0.080(2) 0.091(3) 0.0456(16) -0.0027(19) 0.0186(16) -0.0128(16)
    C9 0.0487(15) 0.0645(17) 0.0341(12) -0.0049(13) 0.0035(11) -0.0017(12)
    C10 0.0408(13) 0.0408(13) 0.0373(12) 0.0047(10) 0.0082(10) -0.0009(10)
    C11 0.0430(13) 0.0410(13) 0.0401(13) 0.0039(10) 0.0061(10) 0.0035(10)
    C12 0.0443(13) 0.0371(12) 0.0403(13) 0.0057(10) 0.0052(10) -0.0052(10)
    C13 0.0579(16) 0.0540(16) 0.0456(15) 0.0029(13) 0.0033(12) 0.0047(12)
    C14 0.117(4) 0.084(3) 0.086(3) 0.005(3) -0.002(3) -0.030(2)
    N1 0.0432(11) 0.0360(10) 0.0387(11) 0.0087(9) 0.0022(9) -0.0041(8)
    N2 0.0381(10) 0.0326(10) 0.0431(11) 0.0030(8) 0.0069(8) -0.0029(8)
    O1 0.0509(10) 0.0440(10) 0.0360(9) 0.0060(8) 0.0003(7) -0.0027(7)
    O2 0.0774(14) 0.0407(11) 0.0497(11) 0.0110(9) 0.0048(9) -0.0083(8)
    O3 0.0373(9) 0.0340(9) 0.0655(11) -0.0004(7) 0.0156(8) -0.0049(8)
    O4 0.0518(11) 0.0389(10) 0.0658(12) -0.0061(8) 0.0198(9) -0.0010(8)
    O5 0.0466(10) 0.0450(10) 0.0570(11) -0.0068(8) 0.0119(9) -0.0017(8)
    S1 0.0590(5) 0.0937(7) 0.0592(5) 0.0013(4) -0.0082(4) 0.0056(4)
_geom_special_details
;
All e.s.d.'s (except the e.s.d. in the dihedral angle between two l.s. planes)
are estimated using the full covariance matrix. The cell e.s.d.'s are taken
into account individually in the estimation of e.s.d.'s in distances, angles
and torsion angles; correlations between e.s.d.'s in cell parameters are only
used when they are defined by crystal symmetry. An approximate (isotropic)
treatment of cell e.s.d.'s is used for estimating e.s.d.'s involving l.s.
planes.
;
loop_
    _geom_bond_atom_site_label_1
    _geom_bond_atom_site_label_2
    _geom_bond_site_symmetry_2
    _geom_bond_distance
    _geom_bond_publ_flag
    C1 C2 . 1.510(4) ?
    C1 H1A . 0.9600 ?
    C1 H1B . 0.9600 ?
    C1 H1C . 0.9600 ?
    C2 O3 . 1.472(3) ?
    C2 C4 . 1.513(4) ?
    C2 C3 . 1.514(4) ?
    C3 H3A . 0.9600 ?
    C3 H3B . 0.9600 ?
    C3 H3C . 0.9600 ?
    C4 H4A . 0.9600 ?
    C4 H4B . 0.9600 ?
    C4 H4C . 0.9600 ?
    C5 O4 . 1.204(3) ?
    C5 O3 . 1.345(3) ?
    C5 N2 . 1.363(3) ?
    C6 C9 . 1.518(5) ?
    C6 H6A . 0.9600 ?
    C6 H6B . 0.9600 ?
    C6 H6C . 0.9600 ?
    C7 C9 . 1.511(5) ?
    C7 H7A . 0.9600 ?
    C7 H7B . 0.9600 ?
    C7 H7C . 0.9600 ?
    C8 C9 . 1.508(4) ?
    C8 H8A . 0.9600 ?
    C8 H8B . 0.9600 ?
    C8 H8C . 0.9600 ?
    C9 O1 . 1.482(3) ?
    C10 O2 . 1.210(3) ?
    C10 O1 . 1.331(3) ?
    C10 N1 . 1.367(3) ?
    C11 N1 . 1.460(3) ?
    C11 C12 . 1.505(4) ?
    C11 H11A . 0.9700 ?
    C11 H11B . 0.9700 ?
    C12 O5 . 1.418(3) ?
    C12 C13 . 1.534(4) ?
    C12 H12 . 0.9800 ?
    C13 S1 . 1.794(3) ?
    C13 H13A . 0.9700 ?
    C13 H13B . 0.9700 ?
    C14 S1 . 1.769(5) ?
    C14 H14A . 0.9600 ?
    C14 H14B . 0.9600 ?
    C14 H14C . 0.9600 ?
    N1 N2 . 1.393(3) ?
    N2 H2 . 0.9282 ?
    O5 H5 . 0.8200 ?
loop_
    _geom_angle_atom_site_label_1
    _geom_angle_atom_site_label_2
    _geom_angle_atom_site_label_3
    _geom_angle_site_symmetry_1
    _geom_angle_site_symmetry_3
    _geom_angle
    _geom_angle_publ_flag
    C2 C1 H1A . . 109.5 ?
    C2 C1 H1B . . 109.5 ?
    H1A C1 H1B . . 109.5 ?
    C2 C1 H1C . . 109.5 ?
    H1A C1 H1C . . 109.5 ?
    H1B C1 H1C . . 109.5 ?
    O3 C2 C1 . . 101.8(2) ?
    O3 C2 C4 . . 109.2(2) ?
    C1 C2 C4 . . 111.8(3) ?
    O3 C2 C3 . . 110.4(2) ?
    C1 C2 C3 . . 110.7(3) ?
    C4 C2 C3 . . 112.3(3) ?
    C2 C3 H3A . . 109.5 ?
    C2 C3 H3B . . 109.5 ?
    H3A C3 H3B . . 109.5 ?
    C2 C3 H3C . . 109.5 ?
    H3A C3 H3C . . 109.5 ?
    H3B C3 H3C . . 109.5 ?
    C2 C4 H4A . . 109.5 ?
    C2 C4 H4B . . 109.5 ?
    H4A C4 H4B . . 109.5 ?
    C2 C4 H4C . . 109.5 ?
    H4A C4 H4C . . 109.5 ?
    H4B C4 H4C . . 109.5 ?
    O4 C5 O3 . . 127.7(2) ?
    O4 C5 N2 . . 125.6(2) ?
    O3 C5 N2 . . 106.7(2) ?
    C9 C6 H6A . . 109.5 ?
    C9 C6 H6B . . 109.5 ?
    H6A C6 H6B . . 109.5 ?
    C9 C6 H6C . . 109.5 ?
    H6A C6 H6C . . 109.5 ?
    H6B C6 H6C . . 109.5 ?
    C9 C7 H7A . . 109.5 ?
    C9 C7 H7B . . 109.5 ?
    H7A C7 H7B . . 109.5 ?
    C9 C7 H7C . . 109.5 ?
    H7A C7 H7C . . 109.5 ?
    H7B C7 H7C . . 109.5 ?
    C9 C8 H8A . . 109.5 ?
    C9 C8 H8B . . 109.5 ?
    H8A C8 H8B . . 109.5 ?
    C9 C8 H8C . . 109.5 ?
    H8A C8 H8C . . 109.5 ?
    H8B C8 H8C . . 109.5 ?
    O1 C9 C8 . . 108.9(2) ?
    O1 C9 C7 . . 110.5(2) ?
    C8 C9 C7 . . 112.9(3) ?
    O1 C9 C6 . . 101.2(2) ?
    C8 C9 C6 . . 111.3(3) ?
    C7 C9 C6 . . 111.4(3) ?
    O2 C10 O1 . . 125.9(2) ?
    O2 C10 N1 . . 122.8(2) ?
    O1 C10 N1 . . 111.3(2) ?
    N1 C11 C12 . . 114.0(2) ?
    N1 C11 H11A . . 108.7 ?
    C12 C11 H11A . . 108.7 ?
    N1 C11 H11B . . 108.7 ?
    C12 C11 H11B . . 108.7 ?
    H11A C11 H11B . . 107.6 ?
    O5 C12 C11 . . 108.3(2) ?
    O5 C12 C13 . . 111.4(2) ?
    C11 C12 C13 . . 107.6(2) ?
    O5 C12 H12 . . 109.8 ?
    C11 C12 H12 . . 109.8 ?
    C13 C12 H12 . . 109.8 ?
    C12 C13 S1 . . 115.8(2) ?
    C12 C13 H13A . . 108.3 ?
    S1 C13 H13A . . 108.3 ?
    C12 C13 H13B . . 108.3 ?
    S1 C13 H13B . . 108.3 ?
    H13A C13 H13B . . 107.4 ?
    S1 C14 H14A . . 109.5 ?
    S1 C14 H14B . . 109.5 ?
    H14A C14 H14B . . 109.5 ?
    S1 C14 H14C . . 109.5 ?
    H14A C14 H14C . . 109.5 ?
    H14B C14 H14C . . 109.5 ?
    C10 N1 N2 . . 120.5(2) ?
    C10 N1 C11 . . 119.7(2) ?
    N2 N1 C11 . . 115.85(19) ?
    C5 N2 N1 . . 119.2(2) ?
    C5 N2 H2 . . 119.6 ?
    N1 N2 H2 . . 115.4 ?
    C10 O1 C9 . . 120.6(2) ?
    C5 O3 C2 . . 122.31(19) ?
    C12 O5 H5 . . 109.5 ?
    C14 S1 C13 . . 101.96(19) ?
loop_
    _geom_torsion_atom_site_label_1
    _geom_torsion_atom_site_label_2
    _geom_torsion_atom_site_label_3
    _geom_torsion_atom_site_label_4
    _geom_torsion_site_symmetry_1
    _geom_torsion_site_symmetry_2
    _geom_torsion_site_symmetry_3
    _geom_torsion_site_symmetry_4
    _geom_torsion
    _geom_torsion_publ_flag
    N1 C11 C12 O5 . . . . 62.4(3) ?
    N1 C11 C12 C13 . . . . -177.0(2) ?
    O5 C12 C13 S1 . . . . -71.2(3) ?
    C11 C12 C13 S1 . . . . 170.10(19) ?
    O2 C10 N1 N2 . . . . 171.3(2) ?
    O1 C10 N1 N2 . . . . -10.2(3) ?
    O2 C10 N1 C11 . . . . 14.5(4) ?
    O1 C10 N1 C11 . . . . -167.0(2) ?
    C12 C11 N1 C10 . . . . -141.4(2) ?
    C12 C11 N1 N2 . . . . 60.8(3) ?
    O4 C5 N2 N1 . . . . -8.6(4) ?
    O3 C5 N2 N1 . . . . 173.04(19) ?
    C10 N1 N2 C5 . . . . -65.0(3) ?
    C11 N1 N2 C5 . . . . 92.7(3) ?
    O2 C10 O1 C9 . . . . -9.8(4) ?
    N1 C10 O1 C9 . . . . 171.7(2) ?
    C8 C9 O1 C10 . . . . 72.2(3) ?
    C7 C9 O1 C10 . . . . -52.4(4) ?
    C6 C9 O1 C10 . . . . -170.5(2) ?
    O4 C5 O3 C2 . . . . 7.7(4) ?
    N2 C5 O3 C2 . . . . -174.0(2) ?
    C1 C2 O3 C5 . . . . -179.9(2) ?
    C4 C2 O3 C5 . . . . 61.8(3) ?
    C3 C2 O3 C5 . . . . -62.3(3) ?
    C12 C13 S1 C14 . . . . -89.1(3) ?
loop_
    _geom_hbond_atom_site_label_D
    _geom_hbond_atom_site_label_H
    _geom_hbond_atom_site_label_A
    _geom_hbond_site_symmetry_A
    _geom_hbond_distance_DH
    _geom_hbond_distance_HA
    _geom_hbond_distance_DA
    _geom_hbond_angle_DHA
    O5 H5 O2 2_645 0.82 2.03 2.842(3) 168.2
    N2 H2 O5 2_645 0.93 2.07 2.996(3) 171.5
data_New_Global_Publ_Block
_journal_date_recd_electronic     2014-06-10
_journal_date_accepted     2014-06-26
_journal_name_full     'Acta Crystallographica, Section E'
_journal_year     2014
_journal_volume     70
_journal_issue      8
_journal_page_first     o843
_journal_page_last     o843
_journal_paper_category     QO
_journal_paper_doi     10.1107/S1600536814015062
_journal_coeditor_code     XU5797
_publ_contact_author_name     'Ju-Xian Wang'
_publ_contact_author_address
;
Institute of Medicinal Biotechnology, Chinese Academy of Medical Sciences
and Peking Union Medical College,
Beijing 100050, People's Republic of China
;
_publ_contact_author_email     'imbjxwang@gmail.com'
_publ_contact_author_fax     ?
_publ_contact_author_phone     ?
_publ_section_title
;
Di-<i>tert</i>-butyl
1-[2-hydroxy-3-(methylsulfanyl)propyl]hydrazine-1,2-dicarboxylate
;
loop_
    _publ_author_name
    _publ_author_footnote
    _publ_author_address
    'Bai, Xiao-Guang' .
;
Institute of Medicinal Biotechnology,
Chinese Academy of Medical Sciences and Peking Union Medical College,
Beijing 100050, People's Republic of China
;
    'Yang, Xiao-Yu' .
;
HangDeXin (Beijing) Pharmatech. Co. Ltd, Fengtai District,
Beijing 100050, People's Republic of China
;
    'Wang, Ju-Xian' .
;
Institute of Medicinal Biotechnology,
Chinese Academy of Medical Sciences and Peking Union Medical College,
Beijing 100050, People's Republic of China
;
