# Supplementary material for: Di-tert-butyl 1-[2-hy­droxy-3-(methyl­sulfan­yl)prop­yl]hydrazine-1,2-di­carboxyl­ate
Source: Acta Crystallogr Sect E Struct Rep Online. 2014 Jul 2;70(Pt 8):o843. doi: 10.1107/S1600536814015062 (PMC4158484; doi:10.1107/S1600536814015062)
Supplement: Supplementary file 2 [file e-70-0o843-Isup2.hkl]

# 
# h,k,l, Fc-squared, Fo-squared, sigma(Fo-squared) and status flag 
# 
data_I
_shelx_title ' WJX-1 in P21/c' 
_shelx_refln_list_code          4 
_shelx_F_calc_maximum      168.44 
_exptl_crystal_F_000       728.00 
_reflns_d_resolution_high  0.8398 
 
loop_ 
 _symmetry_equiv_pos_as_xyz 
 'x, y, z' 
 '-x, y+1/2, -z+1/2' 
 '-x, -y, -z' 
 'x, -y-1/2, z-1/2' 
 
_cell_length_a    14.0172 
_cell_length_b     7.8365 
_cell_length_c    17.2076 
_cell_angle_alpha  90.000 
_cell_angle_beta  103.772 
_cell_angle_gamma  90.000 
 
_shelx_F_squared_multiplier     1.000 
 
loop_ 
 _refln_index_h 
 _refln_index_k 
 _refln_index_l 
 _refln_F_squared_calc 
 _refln_F_squared_meas 
 _refln_F_squared_sigma 
 _refln_observed_status 
   1   0   0     7493.50     8086.48     26.81 o 
   2   0   0     9225.46     9077.37     40.52 o 
   3   0   0      957.47     1269.53     18.66 o 
   4   0   0     6264.26     6233.67     48.52 o 
   5   0   0       56.25       31.37      4.16 o 
   6   0   0      258.56      243.76      6.84 o 
   7   0   0      892.99      989.56     27.02 o 
   8   0   0      542.17      584.71      7.28 o 
   9   0   0      107.92       86.00      3.13 o 
  10   0   0      969.38      895.58     20.81 o 
  11   0   0        0.95        5.74      2.37 o 
  12   0   0      136.76      158.88      6.53 o 
  13   0   0       48.50       46.11      5.41 o 
  14   0   0       19.66       27.25      2.83 o 
  15   0   0       16.66       24.11      2.40 o 
  16   0   0      107.64      135.54      6.40 o 
   1   1   0     1637.60     1875.74     12.11 o 
   2   1   0        6.37        8.19      0.89 o 
   3   1   0    15603.85    16161.40     35.62 o 
   4   1   0     1342.85     1558.69     12.44 o 
   5   1   0      772.45     1030.94     10.96 o 
   6   1   0      122.38       60.72      3.31 o 
   7   1   0      204.19      219.55      9.10 o 
   8   1   0      242.89      208.44      3.69 o 
   9   1   0      318.37      337.97      4.27 o 
  10   1   0        1.44       -0.14      0.92 o 
  11   1   0       41.70       27.38      2.02 o 
  12   1   0        6.72       14.78      2.15 o 
  13   1   0      424.63      444.62     10.66 o 
  14   1   0      280.92      290.82      5.51 o 
  15   1   0       42.19       48.13      1.89 o 
  16   1   0       85.61      113.13      4.40 o 
   0   2   0    25030.10    25784.11    151.80 o 
   1   2   0     4276.10     4667.06     20.72 o 
   2   2   0      767.08     1082.66     13.75 o 
   3   2   0       89.88       34.47      2.66 o 
   4   2   0      224.99      129.28      5.75 o 
   5   2   0      409.07      369.53      7.24 o 
   6   2   0      692.70      679.04     14.40 o 
   7   2   0      158.29      184.60      3.96 o 
   8   2   0      371.86      434.40      4.60 o 
   9   2   0      161.68      208.22      3.88 o 
  10   2   0        0.72        3.19      1.16 o 
  11   2   0      123.98      119.26      6.05 o 
  12   2   0       76.34       74.50      3.08 o 
  13   2   0      108.52      121.03      3.71 o 
  14   2   0      228.20      260.57      5.10 o 
  15   2   0       36.21       40.99      1.55 o 
   1   3   0     1074.63     1113.39     16.85 o 
   2   3   0      144.05      158.51      4.97 o 
   3   3   0     3616.73     3878.32     91.61 o 
   4   3   0       98.99      111.72      9.20 o 
   5   3   0      993.38     1077.97     22.71 o 
   6   3   0      202.91      284.59      7.08 o 
   7   3   0       23.75       23.60      1.18 o 
   8   3   0        5.12        7.36      1.12 o 
   9   3   0       32.92       37.10      2.28 o 
  10   3   0      198.53      179.96      3.83 o 
  11   3   0      169.92      159.95      5.45 o 
  12   3   0        1.23        1.70      1.23 o 
  13   3   0       76.04       73.59      2.56 o 
  14   3   0        5.37        7.79      0.91 o 
  15   3   0        4.10        5.92      1.08 o 
   0   4   0      393.69      597.00     20.22 o 
   1   4   0      940.85     1142.49     19.75 o 
   2   4   0      112.51      167.10      6.20 o 
   3   4   0      839.36      772.85     15.67 o 
   4   4   0       52.33       36.59      1.25 o 
   5   4   0        6.53       18.16      1.09 o 
   6   4   0        5.06       11.57      1.07 o 
   7   4   0       43.53       50.55      1.99 o 
   8   4   0        5.82       13.28      1.32 o 
   9   4   0       16.78       13.50      1.48 o 
  10   4   0       15.99       10.37      1.43 o 
  11   4   0       22.63       28.03      1.85 o 
  12   4   0       10.53       14.74      1.43 o 
  13   4   0       44.18       47.18      2.40 o 
  14   4   0      118.24      133.68      3.09 o 
   1   5   0      320.71      383.35      3.99 o 
   2   5   0      212.80      291.05      3.52 o 
   3   5   0      326.64      381.60      3.80 o 
   4   5   0      632.90      666.71      5.67 o 
   5   5   0        5.37        7.59      0.92 o 
   6   5   0       38.04       47.42      1.87 o 
   7   5   0       25.16       20.93      1.50 o 
   8   5   0      855.15      887.08      7.90 o 
   9   5   0       45.49       49.13      2.36 o 
  10   5   0      144.96      141.11      3.60 o 
  11   5   0        2.06       -0.14      0.89 o 
  12   5   0       71.90       65.72      2.50 o 
  13   5   0       23.05       16.92      1.55 o 
   0   6   0       11.36       19.59      2.32 o 
   1   6   0       39.82       43.19      1.78 o 
   2   6   0      123.67      132.21      2.70 o 
   3   6   0       69.95       83.22      2.22 o 
   4   6   0      130.60       92.11      2.66 o 
   5   6   0       48.08       66.62      2.52 o 
   6   6   0      894.75      923.33      7.91 o 
   7   6   0       26.77       25.06      1.77 o 
   8   6   0      132.23      138.09      3.15 o 
   9   6   0        0.10        1.33      0.94 o 
  10   6   0        0.60        1.97      0.90 o 
  11   6   0       16.55       25.31      1.60 o 
  12   6   0        8.89       10.43      1.50 o 
   1   7   0       86.55       47.78      2.28 o 
   2   7   0      150.83      130.48      3.19 o 
   3   7   0        6.38       10.85      0.98 o 
   4   7   0        2.86        2.71      0.87 o 
   5   7   0       35.16       56.82      2.00 o 
   6   7   0       84.78      102.27      2.64 o 
   7   7   0        3.03        0.65      0.78 o 
   8   7   0       30.10       28.67      1.55 o 
   9   7   0        5.75        3.12      0.77 o 
  10   7   0       30.15       38.91      1.94 o 
   0   8   0       20.77       32.55      2.50 o 
   1   8   0        3.92        5.69      1.02 o 
   2   8   0       34.63       39.17      2.24 o 
   3   8   0      487.76      580.43      9.33 o 
   4   8   0      142.33      197.78      8.48 o 
   5   8   0        7.59        3.90      0.95 o 
   6   8   0        0.24        0.51      0.71 o 
   7   8   0        1.96        3.29      0.76 o 
   8   8   0        0.83        1.08      1.40 o 
   1   9   0        0.02        4.56      0.77 o 
   2   9   0       50.54       35.27      2.69 o 
   3   9   0        2.93       -0.44      2.41 o 
   4   9   0        0.04        0.81      1.35 o 
 -16   1   1        6.87        8.34      1.18 o 
 -15   1   1        5.34        3.10      0.98 o 
 -14   1   1        8.91        7.33      1.56 o 
 -13   1   1       16.39       15.72      2.17 o 
 -12   1   1       16.11       13.54      2.12 o 
 -11   1   1        4.03        0.57      1.29 o 
 -10   1   1       59.89       48.61      1.73 o 
  -9   1   1       25.31       16.31      1.02 o 
  -8   1   1      110.71      134.59      2.57 o 
  -7   1   1      254.83      244.66      9.34 o 
  -6   1   1      225.91      253.20      8.60 o 
  -5   1   1     1841.49     1876.42     20.64 o 
  -4   1   1       12.81       23.22      1.42 o 
  -3   1   1     1694.68     1837.83     14.90 o 
  -2   1   1      457.88      467.58      6.05 o 
  -1   1   1     1925.46     2073.38     22.55 o 
   0   1   1      307.49      221.22      2.40 o 
   1   1   1     3801.65     3613.61     13.78 o 
   2   1   1        6.63       12.82      1.10 o 
   3   1   1      123.54      102.00      3.22 o 
   4   1   1        0.64        2.56      1.31 o 
   5   1   1      327.33      375.01      8.66 o 
   6   1   1      234.08      282.10     10.53 o 
   7   1   1       36.28       48.23      4.62 o 
   8   1   1      942.69      945.43     12.96 o 
   9   1   1      606.30      613.44      6.87 o 
  10   1   1       61.17       56.00      2.37 o 
  11   1   1      277.06      296.81      5.56 o 
  12   1   1       39.69       41.39      2.16 o 
  13   1   1        1.98        2.60      1.01 o 
  14   1   1        3.83        3.59      1.12 o 
  15   1   1        7.50        6.77      1.10 o 
 -16   2   1        0.10       -0.86      1.45 o 
 -15   2   1        5.14        2.66      0.79 o 
 -14   2   1        2.51        1.67      0.95 o 
 -13   2   1      221.67      235.29      6.20 o 
 -12   2   1       20.40       19.79      1.89 o 
 -11   2   1      608.21      625.48      8.10 o 
 -10   2   1      141.99      127.36      3.29 o 
  -9   2   1       72.57       87.95      2.37 o 
  -8   2   1      673.65      683.44     11.14 o 
  -7   2   1      594.25      594.78      9.15 o 
  -6   2   1     2153.82     2080.65     92.02 o 
  -5   2   1        3.39        5.26      2.09 o 
  -4   2   1      459.12      408.33      7.86 o 
  -3   2   1       71.06       94.90      3.02 o 
  -2   2   1     4026.80     3565.77     56.06 o 
  -1   2   1      444.05      323.90      5.25 o 
   0   2   1      603.84      548.64      8.96 o 
   1   2   1       72.15       51.04      2.33 o 
   2   2   1      156.92      215.36      6.22 o 
   3   2   1     1058.38     1125.47     15.47 o 
   4   2   1      193.96      170.25      4.95 o 
   5   2   1     2082.86     1975.14     49.48 o 
   6   2   1      566.76      772.39     13.21 o 
   7   2   1      133.21      157.05      3.43 o 
   8   2   1       70.14       73.31      2.17 o 
   9   2   1      881.95      872.75      7.84 o 
  10   2   1        4.04        2.45      1.15 o 
  11   2   1      315.83      354.53      8.01 o 
  12   2   1       39.40       35.74      2.27 o 
  13   2   1       16.50       15.48      1.28 o 
  14   2   1       27.38       28.05      1.62 o 
  15   2   1        0.01       -0.69      0.69 o 
 -15   3   1        0.52        1.64      0.81 o 
 -14   3   1       16.28       17.49      1.72 o 
 -13   3   1       34.02       34.28      2.75 o 
 -12   3   1        2.23        3.74      1.21 o 
 -11   3   1      202.09      190.58      5.13 o 
 -10   3   1      450.35      438.48      5.95 o 
  -9   3   1       17.17       13.35      1.61 o 
  -8   3   1        8.55        2.20      0.75 o 
  -7   3   1      588.17      547.59      6.93 o 
  -6   3   1      223.34      205.10      3.90 o 
  -5   3   1      502.90      420.90     10.74 o 
  -4   3   1       71.64       40.81      4.75 o 
  -3   3   1      511.48      360.02      7.79 o 
  -2   3   1     1088.99     1200.10     13.41 o 
  -1   3   1      102.59      181.85      5.01 o 
   0   3   1      359.33      320.71      4.72 o 
   1   3   1     4765.59     5207.91     29.22 o 
   2   3   1     3004.12     3086.19     26.39 o 
   3   3   1     1897.65     1689.41     21.25 o 
   4   3   1       39.03       91.71      5.45 o 
   5   3   1        4.35        1.48      2.72 o 
   6   3   1        1.16        2.65      0.80 o 
   7   3   1      437.19      341.01      5.52 o 
   8   3   1      353.26      303.66      6.15 o 
   9   3   1      328.65      308.45      5.24 o 
  10   3   1        5.20        3.68      1.10 o 
  11   3   1      216.53      230.10      5.48 o 
  12   3   1       97.96       98.10      2.96 o 
  13   3   1       23.11       21.16      1.83 o 
  14   3   1        0.36        2.21      0.75 o 
  15   3   1        0.11       -0.78      1.47 o 
 -14   4   1       79.20       70.75      2.38 o 
 -13   4   1      236.74      247.08      4.82 o 
 -12   4   1       54.82       46.83      2.15 o 
 -11   4   1      327.64      305.74      5.86 o 
 -10   4   1       98.48       92.52      3.21 o 
  -9   4   1       79.73       65.70      2.33 o 
  -8   4   1        1.04        2.93      0.94 o 
  -7   4   1       13.87        9.98      1.18 o 
  -6   4   1      316.83      265.35      3.63 o 
  -5   4   1      396.33      298.87      3.51 o 
  -4   4   1      372.09      354.31      3.92 o 
  -3   4   1      852.89      848.79     16.39 o 
  -2   4   1        4.58        0.43      1.08 o 
  -1   4   1      454.02      577.45     14.03 o 
   0   4   1     1003.20     1127.06     19.53 o 
   1   4   1      288.52      233.93     12.81 o 
   2   4   1       52.19       44.85      5.84 o 
   3   4   1        0.79        0.70      1.15 o 
   4   4   1        7.31        3.96      0.64 o 
   5   4   1      408.83      352.76      3.65 o 
   6   4   1       58.31       40.53      1.47 o 
   7   4   1       22.97       11.69      1.11 o 
   8   4   1      123.94      149.83      2.74 o 
   9   4   1      293.96      293.76      4.20 o 
  10   4   1       24.13       18.57      1.52 o 
  11   4   1      137.57      140.93      3.82 o 
  12   4   1       37.71       49.38      2.19 o 
  13   4   1        8.22       12.37      1.16 o 
  14   4   1        1.28        3.54      1.03 o 
 -13   5   1       56.67       69.65      2.80 o 
 -12   5   1        1.12        1.10      1.17 o 
 -11   5   1        0.71       -0.43      0.93 o 
 -10   5   1       64.11       66.12      2.53 o 
  -9   5   1       90.17       93.32      2.78 o 
  -8   5   1       34.12       35.65      2.20 o 
  -7   5   1      679.41      698.50      6.79 o 
  -6   5   1      101.16       98.37      4.09 o 
  -5   5   1       49.36       39.94      1.62 o 
  -4   5   1       15.64        9.30      0.82 o 
  -3   5   1      320.39      289.18      3.96 o 
  -2   5   1        1.42        0.59      0.62 o 
  -1   5   1      162.34      149.26      2.35 o 
   0   5   1      267.66      273.42      3.68 o 
   1   5   1      601.54      656.36      6.52 o 
   2   5   1      358.10      319.00      3.40 o 
   3   5   1      362.45      323.55      3.28 o 
   4   5   1      627.57      582.01      5.88 o 
   5   5   1      170.27      150.64      2.68 o 
   6   5   1        0.60        0.38      0.83 o 
   7   5   1       42.70       30.19      1.67 o 
   8   5   1      197.89      193.65      4.20 o 
   9   5   1      416.90      393.39      5.97 o 
  10   5   1        2.33        4.59      1.17 o 
  11   5   1      230.26      239.33     10.29 o 
  12   5   1       21.30       20.39      1.38 o 
  13   5   1        3.25        1.89      1.77 o 
 -12   6   1        1.29        3.23      1.11 o 
 -11   6   1        1.26        0.59      0.89 o 
 -10   6   1      139.99      125.75      3.52 o 
  -9   6   1      161.58      148.71      3.50 o 
  -8   6   1       94.99       94.79      2.64 o 
  -7   6   1      168.02      160.24      3.36 o 
  -6   6   1        5.70        5.65      1.05 o 
  -5   6   1       34.05       33.75      1.63 o 
  -4   6   1      652.60      678.30      6.15 o 
  -3   6   1       22.87       22.17      1.31 o 
  -2   6   1      429.46      450.78      4.92 o 
  -1   6   1       31.66       30.92      1.57 o 
   0   6   1        6.13        6.01      0.86 o 
   1   6   1      341.65      355.98      5.21 o 
   2   6   1       86.63       63.95      1.74 o 
   3   6   1       82.12       81.83      2.29 o 
   4   6   1       44.94       38.32      1.78 o 
   5   6   1      142.91      169.91      3.32 o 
   6   6   1      313.81      322.11      4.63 o 
   7   6   1       60.64       63.80      2.25 o 
   8   6   1      266.69      277.70      4.85 o 
   9   6   1       78.55       65.65      2.70 o 
  10   6   1       53.92       47.87      2.06 o 
  11   6   1       17.75       21.60      1.70 o 
  12   6   1        0.46        1.77      2.02 o 
 -10   7   1        6.21        6.40      1.09 o 
  -9   7   1        7.13        8.04      1.08 o 
  -8   7   1       57.56       50.17      2.96 o 
  -7   7   1      119.92      126.30      3.04 o 
  -6   7   1        3.53        3.61      0.97 o 
  -5   7   1        3.71        2.63      0.91 o 
  -4   7   1        1.38        2.16      0.77 o 
  -3   7   1       99.15      112.61      2.60 o 
  -2   7   1       11.16        7.05      0.98 o 
  -1   7   1       81.02       85.87      2.55 o 
   0   7   1       10.78       10.07      1.29 o 
   1   7   1      362.26      366.05      5.77 o 
   2   7   1       11.91        6.42      1.08 o 
   3   7   1      244.38      236.39      5.53 o 
   4   7   1      366.98      375.43      5.36 o 
   5   7   1      224.05      207.81      3.58 o 
   6   7   1        0.49        0.14      0.78 o 
   7   7   1        1.86        2.93      0.87 o 
   8   7   1       21.09       17.70      1.27 o 
   9   7   1       53.19       38.51      1.97 o 
  10   7   1        5.12        4.55      1.26 o 
  -8   8   1        4.40        0.69      2.28 o 
  -7   8   1       21.31       19.79      1.45 o 
  -6   8   1        6.62        6.93      0.87 o 
  -5   8   1       37.90       40.51      2.65 o 
  -4   8   1        7.04        6.94      1.25 o 
  -3   8   1       19.64       21.44      1.49 o 
  -2   8   1        2.43        2.07      0.89 o 
  -1   8   1       13.74       11.17      1.18 o 
   0   8   1        2.23        0.59      0.82 o 
   1   8   1       56.49       60.01      2.30 o 
   2   8   1       45.16       37.96      2.16 o 
   3   8   1        5.90        5.62      1.14 o 
   4   8   1       50.64       51.60      3.52 o 
   5   8   1       69.57       66.38      4.24 o 
   6   8   1       12.42       10.33      1.07 o 
   7   8   1        0.01        0.55      0.63 o 
   8   8   1        0.85        3.16      1.52 o 
  -4   9   1       30.48       26.01      2.98 o 
  -3   9   1       10.39        8.50      1.26 o 
  -2   9   1       10.24       13.16      2.43 o 
  -1   9   1        0.24       -0.97      0.97 o 
   0   9   1        0.29        0.83      0.61 o 
   1   9   1        1.83        2.07      0.74 o 
   2   9   1        1.09        0.48      0.67 o 
   3   9   1       12.63       10.51      1.92 o 
   4   9   1        1.87        3.55      1.40 o 
 -16   0   2       43.51       49.47      3.38 o 
 -15   0   2        0.18        1.36      1.48 o 
 -14   0   2        7.99        6.58      2.85 o 
 -13   0   2       53.43       45.14      3.94 o 
 -12   0   2      898.67      949.21     15.70 o 
 -11   0   2      316.15      299.50      6.41 o 
 -10   0   2       13.53       28.17      2.12 o 
  -9   0   2      137.12      225.23      4.90 o 
  -8   0   2      633.98      627.07     10.86 o 
  -7   0   2     1248.06     1379.33     30.30 o 
  -6   0   2      378.81      454.74     15.75 o 
  -5   0   2      351.71      407.73     13.36 o 
  -4   0   2     1456.07     1797.26     24.67 o 
  -3   0   2      100.42      143.40      4.43 o 
  -2   0   2      435.77      326.45     12.88 o 
  -1   0   2     1151.11     1095.23     13.29 o 
   0   0   2     7038.38     7283.64     34.31 o 
   1   0   2     5116.37     5505.35     33.51 o 
   2   0   2     5174.03     5933.46     40.41 o 
   3   0   2      410.28      193.75      8.50 o 
   4   0   2     2803.44     2424.84     33.66 o 
   5   0   2      714.35      980.23     23.92 o 
   6   0   2      406.36      414.41     10.94 o 
   7   0   2      552.11      605.03     13.71 o 
   8   0   2     1702.97     1711.76     12.66 o 
   9   0   2      296.95      369.73      6.38 o 
  10   0   2        0.38        6.23      1.60 o 
  11   0   2     1088.17     1083.72     19.81 o 
  12   0   2      866.67      907.10     14.57 o 
  13   0   2        1.91        2.51      1.63 o 
  14   0   2      119.30      135.67      5.34 o 
  15   0   2       48.40       40.62      2.85 o 
 -16   1   2       40.97       44.31      2.55 o 
 -15   1   2        6.31        5.05      1.19 o 
 -14   1   2       10.48        6.67      1.65 o 
 -13   1   2        4.84        7.38      1.89 o 
 -12   1   2      129.36      110.17      4.63 o 
 -11   1   2      111.21      136.15      3.22 o 
 -10   1   2     1064.96     1080.19     11.46 o 
  -9   1   2      588.75      536.94      4.87 o 
  -8   1   2      149.37      114.60      3.20 o 
  -7   1   2      969.99     1031.29     18.66 o 
  -6   1   2     2974.10     2977.30     34.74 o 
  -5   1   2     8100.21     8173.89     68.55 o 
  -4   1   2       26.65       66.84      3.45 o 
  -3   1   2     5084.91     5202.61     59.09 o 
  -1   1   2      541.03      496.59      8.77 o 
   0   1   2      975.89      979.42     11.73 o 
   1   1   2     3972.77     4193.21     22.18 o 
   2   1   2     4593.23     4304.59     39.54 o 
   3   1   2      262.67      211.01      6.20 o 
   4   1   2     1819.27     1669.75     15.75 o 
   5   1   2     2980.39     2900.03     22.35 o 
   6   1   2     2194.80     2133.23     20.48 o 
   7   1   2        2.05        3.49      1.03 o 
   8   1   2      417.15      404.96      5.97 o 
   9   1   2        2.68        4.60      1.36 o 
  10   1   2      476.82      515.03      7.69 o 
  11   1   2       15.58       26.01      2.11 o 
  12   1   2      224.73      218.86      4.18 o 
  13   1   2        1.01        0.71      1.12 o 
  14   1   2      134.35      144.86      3.76 o 
  15   1   2        3.68        3.51      0.92 o 
 -16   2   2        0.11       -0.06      1.02 o 
 -15   2   2       14.45       17.72      1.49 o 
 -14   2   2       66.70       53.71      3.03 o 
 -13   2   2       31.15       26.22      2.51 o 
 -12   2   2       15.62       14.89      1.77 o 
 -11   2   2      192.27      168.54      3.88 o 
 -10   2   2       95.42       81.34      2.40 o 
  -9   2   2        7.39       12.92      1.10 o 
  -8   2   2      137.10      128.44      2.38 o 
  -7   2   2     1045.35     1172.28     12.08 o 
  -6   2   2      174.16      170.25     14.24 o 
  -5   2   2     1032.38      961.11     18.83 o 
  -4   2   2      391.64      485.53     11.39 o 
  -3   2   2      838.64      675.37      7.09 o 
  -2   2   2     4405.63     3993.86     28.78 o 
  -1   2   2      131.38      149.04      5.71 o 
   0   2   2      365.16      430.44      4.58 o 
   1   2   2     1131.81     1223.28     39.19 o 
   2   2   2     4103.32     3790.24     29.55 o 
   3   2   2     2098.16     1750.38     20.10 o 
   4   2   2      143.42      297.19      8.90 o 
   5   2   2        5.55       33.74      2.85 o 
   6   2   2       43.51       58.76      4.63 o 
   7   2   2      962.34     1116.31     11.05 o 
   8   2   2       84.86      111.46      3.33 o 
   9   2   2       15.70        9.28      1.37 o 
  10   2   2        0.60        1.41      1.26 o 
  11   2   2      478.58      437.69      6.29 o 
  12   2   2       15.77       14.38      1.47 o 
  13   2   2        0.16        0.82      0.83 o 
  14   2   2       62.67       49.67      1.98 o 
  15   2   2        0.45       -0.92      0.92 o 
 -15   3   2       42.61       40.59      1.87 o 
 -14   3   2       15.06       18.37      1.62 o 
 -13   3   2        4.41        2.52      1.01 o 
 -12   3   2      108.79      116.62      3.76 o 
 -11   3   2      167.43      170.84      3.97 o 
 -10   3   2      131.59      139.47      3.82 o 
  -9   3   2      461.56      452.25      5.85 o 
  -8   3   2       10.70       11.37      0.97 o 
  -7   3   2      245.53      251.90      3.82 o 
  -6   3   2      162.23      150.00      3.34 o 
  -5   3   2      731.53      684.41     13.39 o 
  -4   3   2      423.00      406.06      8.49 o 
  -3   3   2      308.72      284.99      9.21 o 
  -2   3   2      232.18      209.25      7.96 o 
  -1   3   2       18.04       17.51      1.42 o 
   0   3   2      729.25      844.47     12.47 o 
   1   3   2      101.44      188.84     22.65 o 
   2   3   2        6.06        0.32      3.10 o 
   3   3   2      312.33      298.18      9.34 o 
   4   3   2      130.79      130.67      6.62 o 
   5   3   2     1609.27     1568.14     23.89 o 
   6   3   2      323.88      308.42      4.25 o 
   7   3   2      360.57      346.13      5.08 o 
   8   3   2        1.20        2.71      0.99 o 
   9   3   2      342.31      373.41      5.36 o 
  10   3   2       85.42       97.76      3.04 o 
  11   3   2        0.56        0.41      0.99 o 
  12   3   2       54.20       52.26      2.04 o 
  13   3   2      142.72      148.57      3.19 o 
  14   3   2      173.27      176.03      3.45 o 
 -14   4   2       12.26       10.86      1.17 o 
 -13   4   2        4.76        4.33      1.20 o 
 -12   4   2        3.67        8.14      1.51 o 
 -11   4   2       78.62       57.52      2.46 o 
 -10   4   2      213.81      237.04      5.12 o 
  -9   4   2      589.08      646.14      8.11 o 
  -8   4   2       70.23       64.99      2.10 o 
  -7   4   2      170.03      203.79      3.12 o 
  -6   4   2      133.08      165.09      3.24 o 
  -5   4   2      702.38      686.26      7.46 o 
  -4   4   2       36.03       89.22      2.77 o 
  -3   4   2       19.13       66.36      4.01 o 
  -2   4   2     1536.55     1466.08     26.92 o 
  -1   4   2      819.06      786.37     23.71 o 
   0   4   2       32.55       32.59      5.65 o 
   1   4   2       98.15      103.43      9.24 o 
   2   4   2      841.58      743.99     23.90 o 
   3   4   2      279.57      380.34      4.50 o 
   4   4   2      132.50      210.93      2.74 o 
   5   4   2      970.25      945.95      6.07 o 
   6   4   2        5.85        3.18      1.22 o 
   7   4   2      343.15      399.99      4.28 o 
   8   4   2       24.66       21.89      1.36 o 
   9   4   2        4.38        3.01      0.92 o 
  10   4   2        9.84        8.51      1.01 o 
  11   4   2      150.15      134.22      3.13 o 
  12   4   2        2.79        1.85      0.92 o 
  13   4   2        0.22       -0.84      0.84 o 
  14   4   2       54.18       39.29      3.48 o 
 -13   5   2       93.22      107.38      3.44 o 
 -12   5   2       66.47       68.85      3.14 o 
 -11   5   2       25.82       23.01      1.83 o 
 -10   5   2       90.24       81.26      2.88 o 
  -9   5   2      206.61      188.70      5.13 o 
  -8   5   2     1230.76     1199.95      9.88 o 
  -7   5   2      209.46      174.82      4.58 o 
  -6   5   2      641.13      580.81      7.32 o 
  -5   5   2       52.97       41.54      1.52 o 
  -4   5   2      480.18      504.62      4.59 o 
  -3   5   2       43.28       46.09      1.93 o 
  -2   5   2      587.18      640.40      5.25 o 
  -1   5   2        1.92        7.99      0.81 o 
   0   5   2       19.29       18.33      0.91 o 
   1   5   2       22.36       31.52      1.70 o 
   2   5   2      105.09      108.92      2.23 o 
   3   5   2     1117.44     1091.46      8.23 o 
   4   5   2     2072.27     2008.68      9.27 o 
   5   5   2        2.43        1.61      0.70 o 
   6   5   2       91.00       98.11      2.25 o 
   7   5   2       32.61       19.42      1.22 o 
   8   5   2       68.65       63.25      2.27 o 
   9   5   2       37.89       31.83      1.97 o 
  10   5   2      104.45       95.33      2.70 o 
  11   5   2        8.77        7.14      1.07 o 
  12   5   2        0.58        0.08      0.77 o 
  13   5   2        4.23        4.22      1.66 o 
 -12   6   2        6.32        5.48      1.08 o 
 -11   6   2       11.63       17.75      2.15 o 
 -10   6   2      173.30      183.20      6.52 o 
  -9   6   2       27.30       24.29      1.67 o 
  -8   6   2        0.02       -0.44      1.03 o 
  -7   6   2       34.51       30.20      1.64 o 
  -6   6   2      170.92      179.97      4.02 o 
  -5   6   2        0.01        2.94      0.90 o 
  -4   6   2      106.37      145.62      3.51 o 
  -3   6   2       93.29       66.47      2.01 o 
  -2   6   2      385.20      357.84      4.41 o 
  -1   6   2      219.48      227.67      3.43 o 
   0   6   2        7.62       14.03      1.18 o 
   1   6   2       42.68       43.13      2.30 o 
   2   6   2        4.92        2.98      0.81 o 
   3   6   2      220.06      260.58      3.86 o 
   4   6   2      176.93      199.19      3.15 o 
   5   6   2      110.54       76.56      2.12 o 
   6   6   2      194.84      176.06      3.47 o 
   7   6   2      113.36      103.37      3.02 o 
   8   6   2      108.01      100.61      2.89 o 
   9   6   2       73.41       72.80      2.79 o 
  10   6   2       16.32       13.81      1.37 o 
  11   6   2       18.30       26.01      2.15 o 
 -10   7   2       57.07       55.18      2.78 o 
  -9   7   2        5.26        7.66      1.06 o 
  -8   7   2       23.43       18.36      1.50 o 
  -7   7   2        2.39        5.89      1.13 o 
  -6   7   2        0.78       -0.07      0.94 o 
  -5   7   2      189.00      195.16      3.78 o 
  -4   7   2       21.86       21.49      1.30 o 
  -3   7   2       14.08       15.55      1.25 o 
  -2   7   2      130.45      158.16      5.48 o 
  -1   7   2       22.07       32.55      1.91 o 
   0   7   2      169.71      166.94      3.65 o 
   1   7   2      436.54      457.55      6.98 o 
   2   7   2      191.67      228.33      5.99 o 
   3   7   2      107.06      116.41      3.47 o 
   4   7   2      172.58      159.97      3.95 o 
   5   7   2       14.34       11.24      1.24 o 
   6   7   2        5.55        9.95      1.30 o 
   7   7   2       13.06       17.09      1.28 o 
   8   7   2        2.31        1.54      0.79 o 
   9   7   2        1.84        4.20      0.84 o 
  10   7   2       24.84       22.72      1.84 o 
  -8   8   2        9.35       11.93      1.44 o 
  -7   8   2        8.98        3.27      0.94 o 
  -6   8   2        0.38       -0.79      0.79 o 
  -5   8   2        4.98        8.97      1.09 o 
  -4   8   2      152.19      119.36      4.18 o 
  -3   8   2      261.07      204.55      3.76 o 
  -2   8   2       10.90       11.90      1.20 o 
  -1   8   2       30.03       13.53      1.25 o 
   0   8   2       20.22       27.15      1.63 o 
   1   8   2       20.38       27.68      1.62 o 
   2   8   2        6.09        8.08      1.40 o 
   3   8   2        0.24        8.33      1.41 o 
   4   8   2       52.46       77.70      2.92 o 
   5   8   2       46.21       60.44      2.51 o 
   6   8   2        8.49        9.73      1.15 o 
   7   8   2        1.01        1.78      0.72 o 
  -4   9   2        6.80        7.90      1.45 o 
  -3   9   2        6.59       10.45      2.06 o 
  -2   9   2       52.81       67.92     10.61 o 
  -1   9   2       31.97       20.25      1.64 o 
   0   9   2       53.38       57.99      2.65 o 
   1   9   2       45.10       55.83      5.93 o 
   2   9   2       84.00      113.71      7.91 o 
   3   9   2       33.95       43.94      3.27 o 
 -16   1   3       12.64       15.41      1.50 o 
 -15   1   3        0.03       -0.07      1.51 o 
 -14   1   3        1.41        2.97      1.61 o 
 -13   1   3        2.35       -1.13      2.24 o 
 -12   1   3       11.00        7.64      1.25 o 
 -11   1   3       68.02       63.76      2.36 o 
 -10   1   3      302.09      291.69      4.28 o 
  -9   1   3       91.30       83.75      2.23 o 
  -8   1   3      630.06      646.38     10.15 o 
  -7   1   3      277.00      292.87     10.00 o 
  -6   1   3        0.49       -0.12      2.16 o 
  -5   1   3       91.64       82.85      6.45 o 
  -4   1   3     2935.45     2722.09     21.43 o 
  -3   1   3     2306.64     2080.35     18.41 o 
  -2   1   3      544.04      465.67      6.33 o 
  -1   1   3     3199.69     3319.72     26.05 o 
   0   1   3     1425.17     1386.62     10.95 o 
   1   1   3     2010.50     2210.85     14.43 o 
   2   1   3      196.39      181.33      4.65 o 
   3   1   3      317.15      374.02      7.50 o 
   4   1   3       11.81       24.09      2.31 o 
   5   1   3     1195.92     1448.93     24.42 o 
   6   1   3     1535.49     1823.78     20.78 o 
   7   1   3       34.43       27.18      1.59 o 
   8   1   3      226.40      277.25      5.15 o 
   9   1   3      247.03      278.85      4.83 o 
  10   1   3      161.38      164.66      3.30 o 
  11   1   3       78.78       80.93      2.53 o 
  12   1   3       45.89       40.39      2.07 o 
  13   1   3       22.56       19.97      1.71 o 
  14   1   3        2.52        4.56      0.90 o 
  15   1   3       22.18       22.86      1.43 o 
 -16   2   3       18.79       17.82      1.49 o 
 -15   2   3        5.57        6.07      1.15 o 
 -14   2   3       47.47       45.39      2.88 o 
 -13   2   3        0.30        0.90      1.42 o 
 -12   2   3       65.83       56.82      2.97 o 
 -11   2   3       62.85       55.45      2.40 o 
 -10   2   3       31.88       25.44      1.49 o 
  -9   2   3      271.71      274.51      3.27 o 
  -8   2   3      423.81      450.41      4.02 o 
  -7   2   3     1989.58     2036.16     15.62 o 
  -6   2   3     2208.96     2548.99     25.77 o 
  -5   2   3       40.93       60.99      3.01 o 
  -4   2   3     2112.71     2245.28     19.70 o 
  -3   2   3     1721.24     1509.15     14.45 o 
  -2   2   3     1989.37     1699.80     13.80 o 
  -1   2   3     1382.57     1218.55     16.26 o 
   0   2   3     3092.26     3153.58     15.85 o 
   1   2   3       13.09       10.31      1.66 o 
   2   2   3       27.64        8.76      1.26 o 
   3   2   3       65.95      105.65      3.92 o 
   4   2   3     2142.38     2465.99     27.02 o 
   5   2   3        0.63       11.80      4.58 o 
   6   2   3     3624.78     3584.57     37.61 o 
   7   2   3     1217.94     1162.51      8.66 o 
   8   2   3      552.79      561.32      5.89 o 
   9   2   3      397.11      409.97      5.60 o 
  10   2   3       87.78       85.61      2.82 o 
  11   2   3      209.33      207.79      4.40 o 
  12   2   3       66.19       75.01      2.45 o 
  13   2   3       35.44       40.44      1.94 o 
  14   2   3        2.72        4.17      0.85 o 
  15   2   3        2.23        4.30      1.58 o 
 -15   3   3       83.10       82.78      2.59 o 
 -14   3   3       21.88       16.54      1.82 o 
 -13   3   3      109.12      102.12      3.39 o 
 -12   3   3       32.63       33.88      3.18 o 
 -11   3   3       14.10       11.28      1.26 o 
 -10   3   3        4.88        4.95      0.87 o 
  -9   3   3      180.66      195.26      4.21 o 
  -8   3   3      128.20      120.23      3.00 o 
  -7   3   3      569.01      485.95      5.05 o 
  -6   3   3        0.89        1.66      0.69 o 
  -5   3   3      865.54      832.62     32.99 o 
  -4   3   3      234.69      156.40      6.94 o 
  -3   3   3        2.57        6.70      1.83 o 
  -2   3   3     2318.18     2206.15     29.04 o 
  -1   3   3        0.61        0.55      0.87 o 
   0   3   3       44.40       24.34      2.68 o 
   1   3   3      268.50      226.14     10.14 o 
   2   3   3     1620.66     1935.32     63.10 o 
   3   3   3       62.73       35.88      3.59 o 
   4   3   3      552.28      448.79     18.86 o 
   5   3   3      281.27      386.26      4.30 o 
   6   3   3     1023.90     1085.49     11.28 o 
   7   3   3      149.72      139.64      2.81 o 
   8   3   3        3.90        0.46      0.93 o 
   9   3   3       32.25       37.65      1.78 o 
  10   3   3        3.10        1.86      1.08 o 
  11   3   3      216.04      222.14      4.10 o 
  12   3   3      105.28       99.58      2.75 o 
  13   3   3       40.86       43.01      1.59 o 
  14   3   3       40.17       47.61      2.41 o 
 -15   4   3       62.22       73.15      3.70 o 
 -14   4   3       17.40       12.82      1.25 o 
 -13   4   3        0.88        0.12      1.05 o 
 -12   4   3      374.17      377.74      7.63 o 
 -11   4   3      138.73      122.99      4.78 o 
 -10   4   3      136.68      128.00      3.21 o 
  -9   4   3      493.01      497.20      5.58 o 
  -8   4   3        4.40        5.38      0.95 o 
  -7   4   3      364.35      300.93      4.03 o 
  -6   4   3       18.42       15.99      1.06 o 
  -5   4   3      812.40      745.60      7.50 o 
  -4   4   3      376.45      358.04      3.75 o 
  -3   4   3      206.51      196.93      3.73 o 
  -2   4   3     4173.40     4203.66    146.83 o 
  -1   4   3     3438.85     3442.38    105.71 o 
   0   4   3     1683.00     1859.89     38.04 o 
   1   4   3     1511.43     1486.09     30.61 o 
   2   4   3      102.69      159.84      4.57 o 
   3   4   3      205.69      221.42      2.97 o 
   4   4   3      218.68      217.89      3.45 o 
   5   4   3      338.67      262.35      3.31 o 
   6   4   3       88.71       68.41      2.06 o 
   7   4   3      280.32      262.18      5.09 o 
   8   4   3       41.69       45.89      1.82 o 
   9   4   3      413.12      433.07      6.70 o 
  10   4   3        2.72        2.09      0.84 o 
  11   4   3       50.46       44.03      1.74 o 
  12   4   3       10.20        4.79      0.89 o 
  13   4   3       11.75       16.53      1.18 o 
 -14   5   3        9.05        5.95      1.27 o 
 -13   5   3       35.68       28.30      1.94 o 
 -12   5   3        0.63        0.42      1.20 o 
 -11   5   3       24.73       25.32      1.77 o 
 -10   5   3        4.87        4.66      1.13 o 
  -9   5   3       46.20       41.42      2.14 o 
  -8   5   3       79.35       78.44      2.95 o 
  -7   5   3       32.70       32.98      1.98 o 
  -6   5   3      140.77      150.48      2.99 o 
  -5   5   3      107.38       86.74      1.94 o 
  -4   5   3      492.24      474.01     12.04 o 
  -3   5   3        2.26        4.93      0.72 o 
  -2   5   3       36.14       34.63      1.31 o 
  -1   5   3        0.86        1.38      0.54 o 
   0   5   3       83.60       69.04      1.65 o 
   1   5   3       72.79       67.09      1.79 o 
   2   5   3        8.57        9.44      0.92 o 
   3   5   3       60.23       62.82      2.08 o 
   4   5   3       55.61       41.93      1.41 o 
   5   5   3        7.28       12.86      0.98 o 
   6   5   3      246.78      280.79      4.72 o 
   7   5   3       15.08       19.08      1.21 o 
   8   5   3       21.61       19.44      1.37 o 
   9   5   3      154.49      156.16      3.14 o 
  10   5   3        2.35        6.28      1.02 o 
  11   5   3       25.25       25.57      1.78 o 
  12   5   3       99.88       89.70      2.98 o 
 -12   6   3       13.24       14.17      1.37 o 
 -11   6   3       14.10       12.41      1.28 o 
 -10   6   3       12.02       18.06      1.61 o 
  -9   6   3        2.51        0.50      0.98 o 
  -8   6   3        7.25        7.13      1.22 o 
  -7   6   3        1.41       -0.20      1.05 o 
  -6   6   3      111.21      120.66      3.51 o 
  -5   6   3        9.95       12.75      1.28 o 
  -4   6   3       78.04       82.42      2.30 o 
  -3   6   3      248.46      232.32      3.63 o 
  -2   6   3       20.68       21.06      1.25 o 
  -1   6   3      202.56      228.08      3.50 o 
   0   6   3       11.09       18.13      1.36 o 
   1   6   3      158.71      152.11      3.40 o 
   2   6   3      402.14      388.61      5.19 o 
   3   6   3      934.57      860.61      9.75 o 
   4   6   3       50.58       39.96      1.72 o 
   5   6   3       22.08       24.88      1.50 o 
   6   6   3       50.42       44.70      1.89 o 
   7   6   3      389.60      336.41      7.36 o 
   8   6   3       10.36        5.31      1.21 o 
   9   6   3      442.92      458.64      7.71 o 
  10   6   3      155.08      149.20      4.71 o 
  11   6   3       11.38       15.24      1.49 o 
 -11   7   3       14.56       14.51      2.15 o 
 -10   7   3        0.18        0.42      0.72 o 
  -9   7   3        0.00        0.08      1.00 o 
  -8   7   3        1.69        1.90      0.97 o 
  -7   7   3        5.62        6.48      1.17 o 
  -6   7   3      256.53      276.83      5.03 o 
  -5   7   3       49.42       46.43      1.96 o 
  -4   7   3      659.52      680.01      6.88 o 
  -3   7   3        7.11        9.96      1.09 o 
  -2   7   3      111.49      105.33      2.76 o 
  -1   7   3        8.00        5.53      1.04 o 
   0   7   3       99.66       92.45      3.10 o 
   1   7   3      177.07      192.96      4.19 o 
   2   7   3      278.84      267.22      6.08 o 
   3   7   3      421.15      466.21      9.34 o 
   4   7   3       37.62       39.15      2.13 o 
   5   7   3      149.46      168.98      5.75 o 
   6   7   3        9.69       13.41      1.21 o 
   7   7   3       23.75       15.09      1.20 o 
   8   7   3       19.19       14.99      1.28 o 
   9   7   3       65.53       65.62      2.63 o 
  -8   8   3        1.75        2.21      1.13 o 
  -7   8   3        0.00        0.26      0.67 o 
  -6   8   3        7.88        5.29      0.95 o 
  -5   8   3       12.84       15.41      1.77 o 
  -4   8   3        8.52        5.26      1.03 o 
  -3   8   3        0.05        0.99      0.87 o 
  -2   8   3       13.47       16.23      1.34 o 
  -1   8   3        0.66        0.20      0.90 o 
   0   8   3       14.77       11.88      1.19 o 
   1   8   3       56.74       60.41      2.63 o 
   2   8   3       37.79       34.05      2.42 o 
   3   8   3       19.44       13.06      1.40 o 
   4   8   3        2.07        1.47      0.95 o 
   5   8   3        6.72        4.74      0.99 o 
   6   8   3        0.10        3.35      1.00 o 
   7   8   3        6.53        1.16      1.26 o 
  -4   9   3        5.69        6.33      1.51 o 
  -3   9   3        2.36        2.31      0.92 o 
  -2   9   3        7.80        8.78      2.27 o 
  -1   9   3       28.13       29.48      1.93 o 
   0   9   3        4.74        1.93      0.89 o 
   1   9   3        0.09        0.52      0.87 o 
   2   9   3        6.90        8.06      1.20 o 
 -16   0   4       12.94       20.86      2.03 o 
 -15   0   4       45.77       58.92      5.44 o 
 -14   0   4       39.12       49.39      3.99 o 
 -13   0   4      103.14      116.30      4.60 o 
 -12   0   4       88.16      100.42      5.52 o 
 -11   0   4      723.51      708.73     12.04 o 
 -10   0   4     1623.90     1528.99     17.61 o 
  -9   0   4      361.18      398.02      7.07 o 
  -8   0   4      561.87      577.04     12.30 o 
  -7   0   4     2400.17     2317.06     39.34 o 
  -6   0   4      194.91      222.40     11.24 o 
  -5   0   4     4793.74     4658.43     68.34 o 
  -4   0   4    16942.29    12435.34   1418.16 o 
  -3   0   4     1523.66     2097.43     52.00 o 
  -2   0   4        1.44       19.46      2.74 o 
  -1   0   4     1704.79     1598.80     22.60 o 
   0   0   4    28371.71    28162.92     95.53 o 
   1   0   4      153.74      182.05      8.32 o 
   2   0   4    27537.45    26139.02    106.63 o 
   3   0   4       19.80       15.99      3.24 o 
   4   0   4     1346.00      975.95     24.90 o 
   5   0   4     9056.23     9367.20     84.01 o 
   6   0   4      424.70      478.54     13.73 o 
   7   0   4       92.64       96.88      3.43 o 
   8   0   4      596.81      569.45      7.91 o 
   9   0   4      153.86      174.90      6.19 o 
  10   0   4      410.20      406.48      7.33 o 
  11   0   4       12.72        7.74      2.05 o 
  12   0   4       37.76       47.65      3.58 o 
  13   0   4        8.12        9.38      1.95 o 
  14   0   4      180.37      202.99     10.67 o 
  15   0   4       64.14       69.94      6.55 o 
 -16   1   4        5.65        2.34      1.05 o 
 -15   1   4       20.96       18.21      2.04 o 
 -14   1   4      314.96      338.61      7.56 o 
 -13   1   4      495.22      511.05      8.05 o 
 -12   1   4        2.60        2.64      1.12 o 
 -11   1   4      198.40      166.14      3.59 o 
 -10   1   4      189.81      189.56      4.76 o 
  -9   1   4      187.53      186.79      3.13 o 
  -8   1   4      458.64      437.17      5.61 o 
  -7   1   4        1.24        1.74      1.66 o 
  -6   1   4      652.66      906.81     15.97 o 
  -5   1   4     1163.55     1407.52     24.39 o 
  -4   1   4      339.81      246.01      4.53 o 
  -3   1   4     1516.98     1635.90     66.35 o 
  -2   1   4        7.14       16.91      1.52 o 
  -1   1   4        6.30        4.45      1.04 o 
   0   1   4     1764.97     1736.19     18.71 o 
   1   1   4     2206.24     1885.92     13.46 o 
   2   1   4    10105.28     9837.85     86.47 o 
   3   1   4      245.61      172.67     11.33 o 
   4   1   4      469.90      391.02      9.06 o 
   5   1   4     1177.55      980.31     15.29 o 
   6   1   4     1359.54     1121.26     11.18 o 
   7   1   4      852.40      802.50      5.91 o 
   8   1   4      101.19      115.37      2.57 o 
   9   1   4     1055.37     1093.82     11.87 o 
  10   1   4       71.39       87.41      2.48 o 
  11   1   4        1.74       -0.28      1.17 o 
  12   1   4       71.19       75.92      3.05 o 
  13   1   4        4.20        2.38      1.10 o 
  14   1   4        7.94       15.09      1.83 o 
  15   1   4        3.59        4.53      1.81 o 
 -16   2   4       17.72       24.54      2.01 o 
 -15   2   4        0.89        1.01      1.14 o 
 -14   2   4       40.45       33.82      2.58 o 
 -13   2   4        6.24        5.15      1.74 o 
 -12   2   4      421.06      400.79      7.17 o 
 -11   2   4      880.23      839.89      8.36 o 
 -10   2   4      132.23       98.63      2.28 o 
  -9   2   4       45.60       31.32      1.25 o 
  -8   2   4        9.91       11.05      0.73 o 
  -7   2   4      499.04      449.18      5.40 o 
  -6   2   4      149.09      129.90     10.71 o 
  -5   2   4      204.40      195.34      5.42 o 
  -4   2   4     1497.45     1238.04     16.75 o 
  -3   2   4      121.83       76.28      3.35 o 
  -2   2   4      343.59      440.31      7.55 o 
  -1   2   4     1743.24     1857.42     15.20 o 
   0   2   4      347.64      397.50      7.52 o 
   1   2   4      151.70      192.39      4.41 o 
   2   2   4      568.81      442.41      8.01 o 
   3   2   4     2963.59     2609.99     20.83 o 
   4   2   4     2295.30     1975.14     32.17 o 
   5   2   4     2673.07     2408.56     46.44 o 
   6   2   4       10.45        1.91      0.65 o 
   7   2   4      107.32      121.35      2.49 o 
   8   2   4      111.43      115.74      2.97 o 
   9   2   4       10.51       14.20      1.35 o 
  10   2   4       28.26       21.17      1.66 o 
  11   2   4       24.61       23.67      1.79 o 
  12   2   4      247.93      273.26      4.04 o 
  13   2   4       20.77       17.96      1.80 o 
  14   2   4      201.02      196.48      6.17 o 
 -15   3   4       15.53       10.85      1.76 o 
 -14   3   4        1.98        0.88      1.18 o 
 -13   3   4       64.98       55.57      2.83 o 
 -12   3   4       18.70       15.63      1.70 o 
 -11   3   4        1.18       -0.36      0.94 o 
 -10   3   4       53.81       47.38      1.71 o 
  -9   3   4      160.14      154.52      3.79 o 
  -8   3   4      221.18      198.53      3.27 o 
  -7   3   4        5.53        3.13      0.69 o 
  -6   3   4      376.49      522.03      4.22 o 
  -5   3   4       67.77       37.66      4.13 o 
  -4   3   4      127.74      118.88      4.58 o 
  -3   3   4       14.57        8.03      1.59 o 
  -2   3   4      925.03     1018.78     15.45 o 
  -1   3   4       68.45       69.64      7.82 o 
   0   3   4     1156.38     1241.22     12.51 o 
   1   3   4     1887.32     1827.74     18.30 o 
   2   3   4      632.08      545.68     10.90 o 
   3   3   4     1796.82     1958.16     53.75 o 
   4   3   4      306.25      316.70      6.60 o 
   5   3   4      646.24      615.07      5.80 o 
   6   3   4        4.28        8.45      0.93 o 
   7   3   4        1.52        4.50      0.81 o 
   8   3   4      288.24      265.20      3.86 o 
   9   3   4      110.43      108.73      2.86 o 
  10   3   4        5.86       12.79      1.30 o 
  11   3   4        6.49        5.11      0.99 o 
  12   3   4       55.58       45.52      1.74 o 
  13   3   4        0.85        0.77      0.80 o 
  14   3   4        1.02        2.55      0.96 o 
 -15   4   4       30.30       27.73      2.16 o 
 -14   4   4        4.80        7.86      0.95 o 
 -13   4   4       20.95       23.46      2.07 o 
 -12   4   4       49.77       48.57      3.03 o 
 -11   4   4      180.94      150.85      4.60 o 
 -10   4   4      289.19      282.73      4.46 o 
  -9   4   4       46.17       43.82      1.86 o 
  -8   4   4      211.50      261.29      3.94 o 
  -7   4   4        2.24        2.80      0.77 o 
  -6   4   4        6.12        8.69      0.84 o 
  -5   4   4      173.03      195.93      2.49 o 
  -4   4   4       32.55       23.82      1.58 o 
  -3   4   4      115.54      110.90      2.23 o 
  -2   4   4       84.87      104.92      2.64 o 
  -1   4   4     1365.72     1535.68     37.32 o 
   0   4   4      137.30      172.07      4.32 o 
   1   4   4      143.73      107.54      2.49 o 
   2   4   4      251.37      219.31      2.98 o 
   3   4   4     1312.99     1252.02      8.71 o 
   4   4   4      410.13      330.92      3.03 o 
   5   4   4       69.69       50.25      1.49 o 
   6   4   4      305.83      267.68      3.65 o 
   7   4   4        1.09        3.38      0.84 o 
   8   4   4       76.51       88.94      2.28 o 
   9   4   4       51.99       42.29      1.84 o 
  10   4   4       99.06       99.46      2.58 o 
  11   4   4       15.42       14.19      1.13 o 
  12   4   4       16.68       16.84      1.13 o 
  13   4   4        1.52        1.54      0.79 o 
 -14   5   4        9.19        6.20      1.29 o 
 -13   5   4        1.15       -0.72      0.96 o 
 -12   5   4        3.43        0.46      1.04 o 
 -11   5   4       62.44       53.20      2.34 o 
 -10   5   4        8.41        5.88      1.24 o 
  -9   5   4       36.23       32.91      2.12 o 
  -8   5   4       65.55       65.25      2.49 o 
  -7   5   4      114.50      133.46      3.25 o 
  -6   5   4      278.47      311.97      6.08 o 
  -5   5   4      273.93      262.47      3.81 o 
  -4   5   4       35.58       31.62      1.51 o 
  -3   5   4       55.99       57.70      1.75 o 
  -2   5   4      514.89      578.49      5.60 o 
  -1   5   4      321.92      327.79      3.78 o 
   0   5   4        4.42        6.07      1.24 o 
   1   5   4        7.83       10.81      0.88 o 
   2   5   4       56.83       51.45      1.67 o 
   3   5   4     1291.05     1281.83      7.52 o 
   4   5   4      283.27      286.81      3.74 o 
   5   5   4      333.78      319.23      3.85 o 
   6   5   4        7.29        9.00      0.96 o 
   7   5   4      280.95      301.88      4.36 o 
   8   5   4       74.05       59.73      2.08 o 
   9   5   4      200.88      188.80      3.72 o 
  10   5   4       29.60       23.83      1.59 o 
  11   5   4       19.47       12.67      1.48 o 
  12   5   4        2.53        1.18      0.86 o 
 -12   6   4       21.99       15.69      1.44 o 
 -11   6   4       69.89       52.74      2.01 o 
 -10   6   4       99.73       82.83      2.42 o 
  -9   6   4        4.17        4.41      1.05 o 
  -8   6   4        0.01        1.89      1.01 o 
  -7   6   4      609.04      630.50     10.48 o 
  -6   6   4       16.12       19.62      1.69 o 
  -5   6   4      138.56      145.03      3.29 o 
  -4   6   4      115.73       92.99      2.66 o 
  -3   6   4      135.49      172.78      3.80 o 
  -2   6   4      118.52      134.84      3.04 o 
  -1   6   4        5.60        3.48      0.84 o 
   0   6   4        0.54       -0.67      0.91 o 
   1   6   4      416.28      404.02      5.29 o 
   2   6   4      220.60      185.71      3.61 o 
   3   6   4        4.92        9.24      1.16 o 
   4   6   4       54.53       31.98      1.60 o 
   5   6   4       18.50       10.07      1.03 o 
   6   6   4        6.92        5.10      0.84 o 
   7   6   4       40.59       35.46      1.52 o 
   8   6   4       20.04       17.95      1.24 o 
   9   6   4       12.89        7.99      1.33 o 
  10   6   4        0.21        0.19      0.99 o 
  11   6   4       13.99        7.73      2.45 o 
 -11   7   4        7.91        8.97      1.84 o 
 -10   7   4      107.32      121.91      5.17 o 
  -9   7   4       19.09        9.04      1.08 o 
  -8   7   4        4.30        1.99      0.97 o 
  -7   7   4        7.69        5.19      1.06 o 
  -6   7   4        1.03        0.24      1.00 o 
  -5   7   4       36.30       21.21      1.44 o 
  -4   7   4        0.26        0.59      0.90 o 
  -3   7   4       17.11        5.12      1.04 o 
  -2   7   4        6.38       10.96      1.36 o 
  -1   7   4       20.34       27.91      1.79 o 
   0   7   4        0.39        0.07      0.91 o 
   1   7   4        2.74        8.11      1.29 o 
   2   7   4        0.16       -0.30      0.97 o 
   3   7   4       65.01       51.04      3.00 o 
   4   7   4        0.00        1.16      0.91 o 
   5   7   4        0.15        2.77      0.81 o 
   6   7   4       48.01       59.89      2.11 o 
   7   7   4        3.52        3.28      0.86 o 
   8   7   4        0.73        0.25      0.83 o 
   9   7   4       17.53       24.20      2.03 o 
  -8   8   4       58.63       83.71      3.03 o 
  -7   8   4      103.33      126.72      3.89 o 
  -6   8   4       21.59       31.90      1.85 o 
  -5   8   4        0.04       -0.89      0.89 o 
  -4   8   4       69.08       82.87      2.90 o 
  -3   8   4       32.33       39.64      2.78 o 
  -2   8   4       67.58       60.44      2.56 o 
  -1   8   4       95.95      104.47      3.34 o 
   0   8   4       12.48        3.38      0.87 o 
   1   8   4       29.91       41.25      2.20 o 
   2   8   4      190.29      174.91      5.35 o 
   3   8   4        1.41        5.56      1.10 o 
   4   8   4        3.35       12.41      1.31 o 
   5   8   4        9.11        3.07      0.87 o 
   6   8   4       20.38       15.38      1.53 o 
  -3   9   4        0.77        1.22      1.28 o 
  -2   9   4        0.14        0.27      1.19 o 
  -1   9   4       66.82       82.91      2.99 o 
   0   9   4        5.91        5.53      1.33 o 
   1   9   4       21.71       38.32      2.12 o 
   2   9   4        2.46        9.41      1.75 o 
 -16   1   5        0.90        1.46      1.82 o 
 -15   1   5       18.37       15.56      2.00 o 
 -14   1   5       28.10       30.63      2.73 o 
 -13   1   5       62.41       54.78      2.38 o 
 -12   1   5       33.41       36.74      2.13 o 
 -11   1   5      177.45      181.43      3.87 o 
 -10   1   5      146.35      153.04      3.63 o 
  -9   1   5       17.46       30.24      2.51 o 
  -8   1   5      618.14      710.96      5.05 o 
  -7   1   5      253.38      256.89     13.72 o 
  -6   1   5     1659.73     1846.28     25.86 o 
  -5   1   5       92.11       83.35      3.19 o 
  -4   1   5     2230.66     2042.39     39.18 o 
  -3   1   5      634.86      955.46     17.96 o 
  -2   1   5     2636.96     2616.27     18.65 o 
  -1   1   5     5438.08     6014.81     31.53 o 
   0   1   5      484.45      454.48      8.25 o 
   1   1   5     3247.39     3230.15     22.90 o 
   2   1   5     3130.84     3406.61     29.08 o 
   3   1   5     1433.11     1360.65     16.56 o 
   4   1   5     2733.39     2691.22     40.68 o 
   5   1   5      263.36      262.01      8.55 o 
   6   1   5       11.75       34.49      1.64 o 
   7   1   5      348.47      329.45      3.99 o 
   8   1   5      404.42      407.56      4.84 o 
   9   1   5       81.48       82.80      2.63 o 
  10   1   5      105.93      120.85      3.41 o 
  11   1   5       50.51       43.21      2.81 o 
  12   1   5        1.89        3.17      1.13 o 
  13   1   5       43.91       53.14      2.12 o 
  14   1   5       18.51       17.16      1.58 o 
 -16   2   5        0.71       -0.99      0.99 o 
 -15   2   5       11.29       12.09      1.63 o 
 -14   2   5       48.93       39.79      3.94 o 
 -13   2   5       93.12      108.04      3.84 o 
 -12   2   5      458.96      468.17      7.80 o 
 -11   2   5       15.39       14.50      1.85 o 
 -10   2   5      179.13      183.08      3.33 o 
  -9   2   5        2.34        1.78      0.61 o 
  -8   2   5      310.45      334.87      3.15 o 
  -7   2   5       98.51       99.16      2.02 o 
  -6   2   5     3028.49     2934.26     43.58 o 
  -5   2   5      134.12      138.56      4.65 o 
  -4   2   5       76.66      106.87      3.72 o 
  -3   2   5       10.18        2.72      0.88 o 
  -2   2   5      785.27      681.68     13.12 o 
  -1   2   5     1336.71     1203.63     13.52 o 
   0   2   5      609.18      745.05     10.83 o 
   1   2   5        1.77        1.22      0.86 o 
   2   2   5      646.22      838.06     11.51 o 
   3   2   5     1479.71     1887.29     22.89 o 
   4   2   5     1940.98     2243.12     27.22 o 
   5   2   5        3.44        3.83      0.72 o 
   6   2   5      235.82      311.35      4.07 o 
   7   2   5       45.65       68.34      2.18 o 
   8   2   5      660.00      668.67      7.08 o 
   9   2   5       72.14       61.69      2.50 o 
  10   2   5      409.22      397.72      5.98 o 
  11   2   5      150.20      181.67      3.70 o 
  12   2   5        3.48        5.93      1.09 o 
  13   2   5        0.71        1.49      0.86 o 
  14   2   5       39.13       39.54      1.59 o 
 -15   3   5        5.61        6.68      1.59 o 
 -14   3   5      117.06      110.65      4.89 o 
 -13   3   5       15.51       15.15      2.03 o 
 -12   3   5       38.53       32.82      1.96 o 
 -11   3   5       24.09       25.09      1.48 o 
 -10   3   5       20.92       19.14      1.23 o 
  -9   3   5      102.55      122.73      3.71 o 
  -8   3   5       11.03        6.30      0.75 o 
  -7   3   5       93.12       92.99      1.88 o 
  -6   3   5      705.02      738.84      4.65 o 
  -5   3   5      606.90      611.50      8.25 o 
  -4   3   5     6455.58     6209.35     69.08 o 
  -3   3   5      529.10      455.73     11.22 o 
  -2   3   5      238.17      350.46     21.69 o 
  -1   3   5       12.45        8.00      1.43 o 
   0   3   5        5.59        5.58      1.34 o 
   1   3   5      898.78     1002.83     24.77 o 
   2   3   5      966.44     1319.63     26.73 o 
   3   3   5     1115.08     1030.90     13.48 o 
   4   3   5      156.62      136.87      2.63 o 
   5   3   5      399.29      367.42      3.84 o 
   6   3   5       26.71       27.45      1.25 o 
   7   3   5      978.12     1009.99      7.35 o 
   8   3   5        5.98        3.74      1.05 o 
   9   3   5       21.08       13.52      1.30 o 
  10   3   5       40.62       28.79      1.66 o 
  11   3   5        0.54        1.47      0.87 o 
  12   3   5       32.04       33.94      1.81 o 
  13   3   5       12.81        7.19      0.95 o 
 -15   4   5       15.72       13.37      1.67 o 
 -14   4   5        0.32        2.97      1.57 o 
 -13   4   5       49.74       65.97      3.16 o 
 -12   4   5       22.47       23.77      3.98 o 
 -11   4   5       33.36       28.52      2.20 o 
 -10   4   5        2.03        0.72      0.91 o 
  -9   4   5       15.15       14.66      1.26 o 
  -8   4   5        8.01        6.88      0.97 o 
  -7   4   5       44.52       30.03      1.34 o 
  -6   4   5       16.72       40.70      2.07 o 
  -5   4   5        1.76        2.03      0.60 o 
  -4   4   5      451.90      470.50      6.74 o 
  -3   4   5      117.29      162.82      2.32 o 
  -2   4   5       19.90       58.70      1.95 o 
  -1   4   5      815.99      732.62      6.44 o 
   0   4   5      572.68      606.52      5.23 o 
   1   4   5       53.98       55.45      1.58 o 
   2   4   5      627.38      570.63      6.63 o 
   3   4   5        4.36        1.23      0.52 o 
   4   4   5      539.10      608.88      4.84 o 
   5   4   5       20.23       19.55      0.93 o 
   6   4   5       41.92       29.36      1.45 o 
   7   4   5        4.08        1.75      0.83 o 
   8   4   5        3.97        6.87      0.98 o 
   9   4   5      512.16      489.17      8.88 o 
  10   4   5      303.53      275.51      4.62 o 
  11   4   5      119.14      126.01      2.68 o 
  12   4   5      107.00      123.70      4.36 o 
  13   4   5       33.48       40.56      2.52 o 
 -14   5   5       32.18       33.98      3.09 o 
 -13   5   5        7.03       11.31      1.23 o 
 -12   5   5      100.41      102.29      3.33 o 
 -11   5   5       14.31       17.70      1.54 o 
 -10   5   5       31.73       24.19      1.81 o 
  -9   5   5       12.41       26.41      1.76 o 
  -8   5   5        9.19       10.44      1.35 o 
  -7   5   5      599.20      628.41      6.90 o 
  -6   5   5       17.84       29.68      1.88 o 
  -5   5   5       79.55       83.40      1.90 o 
  -4   5   5      482.34      449.67      4.10 o 
  -3   5   5      214.98      221.18      3.31 o 
  -2   5   5       22.60       25.79      1.12 o 
  -1   5   5        0.85        0.81      0.50 o 
   0   5   5      169.81      146.44      2.67 o 
   1   5   5      822.96      794.46      5.69 o 
   2   5   5      367.79      381.18      4.10 o 
   3   5   5      264.30      246.62      3.41 o 
   4   5   5      308.72      291.77      3.55 o 
   5   5   5      305.38      273.76      3.83 o 
   6   5   5       11.86       16.78      1.21 o 
   7   5   5      270.26      289.76      4.59 o 
   8   5   5        3.97        6.88      1.07 o 
   9   5   5       86.45       76.69      2.64 o 
  10   5   5       11.16       22.18      1.51 o 
  11   5   5       54.38       66.40      2.75 o 
  12   5   5       12.97       13.79      2.91 o 
 -12   6   5        1.13        0.55      0.88 o 
 -11   6   5       52.39       60.47      2.11 o 
 -10   6   5       90.96       84.15      2.40 o 
  -9   6   5      383.91      397.96     13.99 o 
  -8   6   5       29.43       37.89      2.11 o 
  -7   6   5      222.50      205.36      4.51 o 
  -6   6   5       68.69       53.87      2.45 o 
  -5   6   5        8.97       21.42      2.36 o 
  -4   6   5      127.64      143.87      3.34 o 
  -3   6   5      232.54      224.05      3.91 o 
  -2   6   5      379.23      400.63      5.16 o 
  -1   6   5       21.73       20.45      1.59 o 
   0   6   5      576.72      593.99      7.06 o 
   1   6   5      262.91      274.36      4.39 o 
   2   6   5        9.92       21.87      1.48 o 
   3   6   5      321.08      368.04      4.73 o 
   4   6   5       18.26       32.51      1.50 o 
   5   6   5      219.57      187.05      3.24 o 
   6   6   5        3.72        6.01      0.85 o 
   7   6   5       33.34       48.72      3.52 o 
   8   6   5       50.76       62.48      2.02 o 
   9   6   5       10.38        8.14      0.96 o 
  10   6   5        2.58        2.31      0.94 o 
 -10   7   5        4.76        2.05      0.97 o 
  -9   7   5        2.79        5.45      1.05 o 
  -8   7   5        1.49        3.58      0.98 o 
  -7   7   5       20.54       34.98      2.01 o 
  -6   7   5       14.12       22.17      2.74 o 
  -5   7   5       90.33       90.23      2.94 o 
  -4   7   5      125.43      123.73      3.00 o 
  -3   7   5      102.12       98.27      3.05 o 
  -2   7   5      312.61      309.93      5.29 o 
  -1   7   5       11.17       11.52      1.35 o 
   0   7   5      307.54      313.18      6.38 o 
   1   7   5       66.89       59.98      2.98 o 
   2   7   5       63.52       65.76      3.06 o 
   3   7   5       27.94       24.48      1.53 o 
   4   7   5      402.79      401.74      5.87 o 
   5   7   5      334.42      293.52      4.41 o 
   6   7   5       74.53       86.83      2.16 o 
   7   7   5      149.67      168.46      3.50 o 
   8   7   5       32.23       32.38      1.84 o 
  -8   8   5        2.38        3.19      0.70 o 
  -7   8   5       10.03        9.98      1.01 o 
  -6   8   5       19.06       16.01      1.30 o 
  -5   8   5        3.90        3.81      0.97 o 
  -4   8   5        4.35        4.94      1.04 o 
  -3   8   5       16.29       13.68      1.10 o 
  -2   8   5       13.17       11.05      1.17 o 
  -1   8   5        7.18        8.50      1.26 o 
   0   8   5       21.33       22.12      2.24 o 
   1   8   5       17.89       20.88      1.72 o 
   2   8   5        5.64        6.49      1.33 o 
   3   8   5        1.50        8.50      1.54 o 
   4   8   5        1.23        0.71      1.05 o 
   5   8   5       11.33       14.25      1.50 o 
   6   8   5        3.90        4.85      1.51 o 
  -2   9   5        0.23        0.35      1.11 o 
  -1   9   5       17.47       24.47      2.43 o 
   0   9   5        0.59        1.16      0.84 o 
 -16   0   6       15.01       18.18      3.16 o 
 -15   0   6        7.78        8.18      2.84 o 
 -14   0   6       80.29       73.85      3.64 o 
 -13   0   6      660.81      618.84     11.91 o 
 -12   0   6        7.65        5.12      2.24 o 
 -11   0   6       97.37       91.79      3.81 o 
 -10   0   6      384.70      405.30      9.07 o 
  -9   0   6      216.72      279.32      4.89 o 
  -8   0   6      143.46      161.50      3.09 o 
  -7   0   6        6.13        2.88      2.58 o 
  -6   0   6      461.33      487.10     12.69 o 
  -5   0   6     2708.14     3001.75     41.50 o 
  -4   0   6     2726.06     2364.85     42.95 o 
  -3   0   6    14749.64    13786.51    166.77 o 
  -2   0   6     4100.27     4846.06     48.93 o 
  -1   0   6     2725.01     3069.76     38.85 o 
   0   0   6       56.56       40.51      4.92 o 
   1   0   6     1041.32     1127.01     25.31 o 
   2   0   6      577.85      780.68     22.39 o 
   3   0   6        3.44       19.84      4.45 o 
   4   0   6     1556.57     1306.27     23.16 o 
   5   0   6       51.99       70.38      2.49 o 
   6   0   6        1.27        4.74      1.23 o 
   7   0   6      745.11      812.04     10.50 o 
   8   0   6      384.63      384.06      6.97 o 
   9   0   6       64.27       83.37      3.97 o 
  10   0   6      181.82      234.73      7.49 o 
  11   0   6        7.36        6.38      1.88 o 
  12   0   6      301.28      357.77     15.48 o 
  13   0   6      144.07      165.23      5.45 o 
  14   0   6      108.82      110.77      4.55 o 
 -16   1   6       59.83       59.91      3.38 o 
 -15   1   6        8.16       10.26      1.67 o 
 -14   1   6       48.20       50.92      2.71 o 
 -13   1   6        9.66        6.92      1.22 o 
 -12   1   6      258.54      242.68      4.54 o 
 -11   1   6       60.54       40.76      1.83 o 
 -10   1   6      551.61      640.46      8.43 o 
  -9   1   6      152.43      154.40      2.46 o 
  -8   1   6       46.74       42.44      1.33 o 
  -7   1   6     1336.70     1271.69     15.24 o 
  -6   1   6     6927.70     6813.53     60.24 o 
  -5   1   6      690.12      541.03     13.03 o 
  -4   1   6       80.80       72.06      3.62 o 
  -3   1   6       33.45       42.93      2.79 o 
  -2   1   6      500.60      382.08      7.92 o 
  -1   1   6     1460.71     1454.90     15.69 o 
   0   1   6      601.78      689.63     11.20 o 
   1   1   6        3.50       28.70      3.04 o 
   2   1   6      504.94      426.98      9.71 o 
   3   1   6     4648.62     4684.82     33.50 o 
   4   1   6      980.55     1079.94     16.92 o 
   5   1   6      701.58      629.77      6.09 o 
   6   1   6       57.51       30.32      1.29 o 
   7   1   6        6.92        9.22      0.92 o 
   8   1   6      435.32      457.66      5.81 o 
   9   1   6       76.56       89.70      2.89 o 
  10   1   6      724.57      823.61      8.62 o 
  11   1   6        0.27       -0.30      1.01 o 
  12   1   6      775.81      779.98      8.07 o 
  13   1   6       97.06       94.27      2.56 o 
  14   1   6        4.94        3.22      0.93 o 
 -16   2   6        0.01        0.52      1.01 o 
 -15   2   6       43.88       52.32      2.78 o 
 -14   2   6        0.38        0.07      1.87 o 
 -13   2   6       76.42       58.95      3.27 o 
 -12   2   6      298.28      262.67      5.96 o 
 -11   2   6        0.39       -0.25      1.10 o 
 -10   2   6       17.29       17.93      1.20 o 
  -9   2   6      145.96      163.86      2.57 o 
  -8   2   6      177.97      185.69      2.40 o 
  -7   2   6       36.11       50.59      1.33 o 
  -6   2   6      399.05      494.50      6.24 o 
  -5   2   6       93.16      127.86      4.14 o 
  -4   2   6       78.93       35.56      2.80 o 
  -3   2   6     2775.09     2664.62     45.40 o 
  -2   2   6       66.50       72.77      3.74 o 
  -1   2   6      589.74      519.09      9.74 o 
   0   2   6     2895.98     2785.72     22.92 o 
   1   2   6     1299.03     1415.06     24.31 o 
   2   2   6      140.87      224.14      6.17 o 
   3   2   6       11.33        3.58      1.35 o 
   4   2   6        7.65       32.05      1.31 o 
   5   2   6       35.18       24.20      2.49 o 
   6   2   6       44.03       39.86      1.81 o 
   7   2   6     1798.17     1873.52     13.14 o 
   8   2   6      290.01      357.39      5.34 o 
   9   2   6       34.95       27.01      1.79 o 
  10   2   6        2.90        2.68      1.02 o 
  11   2   6       36.51       32.84      1.93 o 
  12   2   6       11.06       12.19      1.46 o 
  13   2   6       10.39       12.10      1.13 o 
 -15   3   6       53.11       51.49      3.76 o 
 -14   3   6       41.27       38.82      4.10 o 
 -13   3   6      150.35      134.84      4.07 o 
 -12   3   6        0.88        1.53      0.90 o 
 -11   3   6        0.55        0.70      0.94 o 
 -10   3   6        2.48        4.09      0.85 o 
  -9   3   6      270.06      274.61      3.63 o 
  -8   3   6       22.78       25.09      1.18 o 
  -7   3   6      964.80      982.60      5.98 o 
  -6   3   6     1350.55     1450.27      9.81 o 
  -5   3   6      126.66      115.42      2.09 o 
  -4   3   6        1.68        1.11      1.21 o 
  -3   3   6     1060.15      980.55     17.86 o 
  -2   3   6      752.99      768.13     15.42 o 
  -1   3   6        0.70        1.13      0.98 o 
   0   3   6       17.59       12.10      2.12 o 
   1   3   6       88.56       63.68      5.42 o 
   2   3   6      252.96      195.40      4.63 o 
   3   3   6      298.81      287.25      4.14 o 
   4   3   6       41.52       51.02      1.49 o 
   5   3   6        4.43        4.47      0.68 o 
   6   3   6      107.98      113.97      2.35 o 
   7   3   6      110.22       99.21      2.59 o 
   8   3   6       97.31      104.66      3.04 o 
   9   3   6      209.72      237.87      4.68 o 
  10   3   6      243.73      294.68      7.36 o 
  11   3   6        0.67        0.78      0.92 o 
  12   3   6       46.61       37.57      1.79 o 
  13   3   6       39.54       34.11      1.95 o 
 -15   4   6        5.10        1.31      1.51 o 
 -14   4   6        0.76        0.93      1.10 o 
 -13   4   6        0.18        1.13      1.25 o 
 -12   4   6       88.37       92.81      3.32 o 
 -11   4   6        2.81        2.24      0.82 o 
 -10   4   6       14.76       15.08      1.32 o 
  -9   4   6      329.16      340.35      4.64 o 
  -8   4   6      118.00      124.10      2.58 o 
  -7   4   6        0.15        0.79      0.65 o 
  -6   4   6      579.54      628.06      5.14 o 
  -5   4   6      224.70      192.26      3.00 o 
  -4   4   6        0.75        1.22      0.55 o 
  -3   4   6      232.35      260.86      3.00 o 
  -2   4   6      192.30      187.83      2.59 o 
  -1   4   6       11.17       12.27      0.82 o 
   0   4   6      953.55      936.03      5.75 o 
   1   4   6      794.83      917.02      6.41 o 
   2   4   6      111.29      126.36      2.27 o 
   3   4   6      262.08      275.56      3.16 o 
   4   4   6      817.61      826.87      6.84 o 
   5   4   6        3.75        5.14      0.70 o 
   6   4   6       14.53        4.71      0.71 o 
   7   4   6      141.32      159.05      2.96 o 
   8   4   6       14.23        9.45      1.11 o 
   9   4   6        2.00        2.74      0.79 o 
  10   4   6       36.25       33.82      1.66 o 
  11   4   6       49.88       47.34      1.81 o 
  12   4   6       24.07       19.26      1.35 o 
 -13   5   6        9.67        4.46      0.93 o 
 -12   5   6       29.99       33.21      2.04 o 
 -11   5   6        0.00        1.72      0.93 o 
 -10   5   6      153.09      139.65      3.37 o 
  -9   5   6       55.81       55.44      2.32 o 
  -8   5   6       74.67       71.73      2.53 o 
  -7   5   6       71.79       55.04      2.19 o 
  -6   5   6      388.73      364.26      4.69 o 
  -5   5   6      245.34      259.84      3.26 o 
  -4   5   6       11.31       10.28      0.81 o 
  -3   5   6      146.12      139.73      2.71 o 
  -2   5   6      538.16      498.94      4.60 o 
  -1   5   6       14.95       12.46      1.07 o 
   0   5   6        1.90        2.19      0.69 o 
   1   5   6      121.36       99.84      2.37 o 
   2   5   6      321.65      287.05      3.74 o 
   3   5   6       59.12       45.16      1.50 o 
   4   5   6        2.89        2.69      0.73 o 
   5   5   6      129.41      115.63      2.37 o 
   6   5   6        0.00       -0.89      0.89 o 
   7   5   6        0.95        1.92      0.93 o 
   8   5   6      264.62      259.30      4.72 o 
   9   5   6      260.55      253.07      4.56 o 
  10   5   6        1.42        1.99      0.95 o 
  11   5   6       51.84       43.45      1.96 o 
 -12   6   6       34.60       38.49      3.07 o 
 -11   6   6       35.65       43.08      2.58 o 
 -10   6   6        8.08       13.10      1.19 o 
  -9   6   6        2.35        3.88      1.05 o 
  -8   6   6       40.83       43.73      2.17 o 
  -7   6   6      142.95      147.34      3.74 o 
  -6   6   6       11.22       10.50      1.42 o 
  -5   6   6      297.89      254.20      4.29 o 
  -4   6   6       69.77      101.81      3.26 o 
  -3   6   6       40.74       52.64      2.26 o 
  -2   6   6      285.30      256.00      4.72 o 
  -1   6   6        0.89        1.86      1.10 o 
   0   6   6      142.04      139.47      3.56 o 
   1   6   6      145.78      129.95      3.14 o 
   2   6   6        1.28        0.34      0.92 o 
   3   6   6       14.68       22.08      1.59 o 
   4   6   6      781.85      833.34      6.61 o 
   5   6   6      204.76      219.05      3.43 o 
   6   6   6       41.54       37.32      1.67 o 
   7   6   6       31.09       27.89      1.47 o 
   8   6   6        0.18        0.49      0.78 o 
   9   6   6       22.42       20.62      1.53 o 
  10   6   6        6.55        7.50      1.34 o 
 -10   7   6        3.31        9.76      1.23 o 
  -9   7   6      203.93      234.99      4.72 o 
  -8   7   6      125.02      149.42      3.91 o 
  -7   7   6        5.42        4.03      1.04 o 
  -6   7   6        6.26        4.13      0.96 o 
  -5   7   6        4.79        1.30      1.19 o 
  -4   7   6       26.60       32.00      1.88 o 
  -3   7   6        2.68        5.27      1.15 o 
  -2   7   6       23.16       14.64      1.52 o 
  -1   7   6       32.10       46.93      2.25 o 
   0   7   6      103.36       97.39      3.61 o 
   1   7   6      115.31      136.20      4.23 o 
   2   7   6       33.98       49.10      2.65 o 
   3   7   6        2.77        0.72      1.12 o 
   4   7   6       47.73       45.58      2.46 o 
   5   7   6        8.71       13.27      1.29 o 
   6   7   6        1.76        7.19      1.50 o 
   7   7   6       21.26       23.86      2.13 o 
   8   7   6        0.00       -0.18      1.38 o 
  -8   8   6       11.15        5.27      1.63 o 
  -7   8   6        0.08        1.96      0.73 o 
  -6   8   6       12.03       17.06      1.39 o 
  -5   8   6        0.01        0.32      1.12 o 
  -4   8   6        1.19        3.81      0.87 o 
  -3   8   6       14.78        7.00      0.99 o 
  -2   8   6        8.36        6.59      1.29 o 
  -1   8   6        0.86        3.98      1.11 o 
   0   8   6       57.66       75.06      3.65 o 
   1   8   6       71.66       62.36      2.60 o 
   2   8   6      111.24      109.06      3.22 o 
   3   8   6        0.48        4.06      0.96 o 
   4   8   6       43.54       69.84      3.01 o 
   5   8   6       19.17       23.31      2.60 o 
 -16   1   7       11.68       16.47      1.97 o 
 -15   1   7        0.04        0.84      1.23 o 
 -14   1   7       54.72       52.57      2.33 o 
 -13   1   7       46.12       45.32      2.15 o 
 -12   1   7        5.58        3.07      1.11 o 
 -11   1   7       55.43       50.94      2.03 o 
 -10   1   7      184.87      192.08      3.20 o 
  -9   1   7      153.95      157.30      2.53 o 
  -8   1   7      662.13      661.37      5.15 o 
  -7   1   7        2.12        3.90      0.66 o 
  -6   1   7      211.50      209.52      6.23 o 
  -5   1   7      537.98      549.24     10.15 o 
  -4   1   7      108.97      151.19      5.87 o 
  -3   1   7       61.78       43.44      3.06 o 
  -2   1   7        2.80        3.04      1.28 o 
  -1   1   7     1201.80     1203.14     15.57 o 
   0   1   7      107.54      147.43      5.75 o 
   1   1   7     3971.72     4530.47     37.67 o 
   2   1   7      653.92      711.18     13.57 o 
   3   1   7     1409.27     1667.18     33.37 o 
   4   1   7       45.12       24.04      1.50 o 
   5   1   7      279.03      254.09      3.63 o 
   6   1   7       45.33       31.20      1.50 o 
   7   1   7        0.11       -0.40      0.85 o 
   8   1   7       65.00       46.75      2.06 o 
   9   1   7       43.92       50.10      2.34 o 
  10   1   7        0.05       -0.48      1.18 o 
  11   1   7       29.06       30.02      1.84 o 
  12   1   7       44.45       41.28      1.73 o 
  13   1   7       33.96       31.17      1.53 o 
 -16   2   7       12.54       12.56      1.68 o 
 -15   2   7        0.67        1.85      1.18 o 
 -14   2   7       59.09       58.03      2.75 o 
 -13   2   7       26.78       21.90      2.01 o 
 -12   2   7       95.81       87.49      3.17 o 
 -11   2   7      146.90      151.02      3.67 o 
 -10   2   7       83.83       90.92      2.16 o 
  -9   2   7      166.69      171.67      2.49 o 
  -8   2   7        2.55        2.91      0.61 o 
  -7   2   7      249.92      244.48      2.58 o 
  -6   2   7      181.02      135.60      2.44 o 
  -5   2   7       16.15       31.53      2.29 o 
  -4   2   7     1638.08     1814.65     24.53 o 
  -3   2   7       70.27      112.34      5.02 o 
  -2   2   7     3168.37     3163.16     25.96 o 
  -1   2   7      285.50      235.46      8.73 o 
   0   2   7     2541.20     2802.74     29.12 o 
   1   2   7      707.37      661.02     12.64 o 
   2   2   7     4879.45     4784.19     48.44 o 
   3   2   7       54.64       40.26      2.66 o 
   4   2   7        2.86        1.90      0.89 o 
   5   2   7      172.06      149.21      3.00 o 
   6   2   7      729.68      672.42      8.48 o 
   7   2   7       62.31       47.52      1.99 o 
   8   2   7       79.02       84.46      2.81 o 
   9   2   7       22.47       26.18      1.86 o 
  10   2   7        2.87        3.24      1.02 o 
  11   2   7        4.12        0.50      1.29 o 
  12   2   7       45.36       50.10      2.00 o 
  13   2   7       59.08       63.78      2.36 o 
 -15   3   7       13.91       19.72      2.18 o 
 -14   3   7       28.05       26.63      1.89 o 
 -13   3   7        1.12        3.46      1.42 o 
 -12   3   7        5.47        3.31      1.23 o 
 -11   3   7        0.34       -0.39      0.87 o 
 -10   3   7       22.18       14.77      1.25 o 
  -9   3   7        0.15        0.99      0.83 o 
  -8   3   7       20.37       24.80      1.45 o 
  -7   3   7       30.24       32.59      1.27 o 
  -6   3   7       92.46      111.66      2.05 o 
  -5   3   7      220.58      146.96      2.05 o 
  -4   3   7       67.38      120.87      2.39 o 
  -3   3   7      440.75      308.60      3.54 o 
  -2   3   7      272.62      243.00      5.33 o 
  -1   3   7      747.34      677.31     10.35 o 
   0   3   7      138.83       82.23      2.38 o 
   1   3   7      137.80      204.98      4.06 o 
   2   3   7      106.19      125.43      2.19 o 
   3   3   7       11.51       24.36      1.18 o 
   4   3   7      550.68      441.30      5.07 o 
   5   3   7      144.14      102.31      2.28 o 
   6   3   7        0.09       -0.20      1.32 o 
   7   3   7      175.64      142.41      3.85 o 
   8   3   7      234.26      219.49      4.38 o 
   9   3   7       46.39       53.99      2.25 o 
  10   3   7       52.42       61.88      2.28 o 
  11   3   7       73.99       79.01      2.38 o 
  12   3   7       15.10       11.76      1.08 o 
 -14   4   7       27.37       27.77      3.75 o 
 -13   4   7        9.27       15.31      1.75 o 
 -12   4   7        8.62        9.63      1.25 o 
 -11   4   7       96.76       94.65      2.77 o 
 -10   4   7       91.16       87.90      2.54 o 
  -9   4   7      528.89      531.29      6.33 o 
  -8   4   7       24.37       21.00      1.31 o 
  -7   4   7      164.12      151.37      2.56 o 
  -6   4   7      582.59      525.14      4.50 o 
  -5   4   7       66.62       52.68      1.55 o 
  -4   4   7      103.74      102.75      2.04 o 
  -3   4   7       10.75        8.55      0.73 o 
  -2   4   7      799.47      774.11      7.31 o 
  -1   4   7      845.68      814.48      6.25 o 
   0   4   7       70.53       64.17      1.55 o 
   1   4   7      462.02      418.60      5.09 o 
   2   4   7      122.42       95.42      2.05 o 
   3   4   7      565.54      527.00      4.52 o 
   4   4   7      353.44      316.36      4.35 o 
   5   4   7      315.47      310.71      3.53 o 
   6   4   7        3.52        1.52      0.72 o 
   7   4   7       76.72       60.57      2.27 o 
   8   4   7       45.35       32.95      1.78 o 
   9   4   7       18.88       23.71      1.52 o 
  10   4   7        9.19        7.51      0.97 o 
  11   4   7       16.64       11.07      1.00 o 
  12   4   7        0.72        0.71      3.30 o 
 -13   5   7        0.64        0.17      0.78 o 
 -12   5   7        1.40        2.93      1.09 o 
 -11   5   7       89.76      100.13      3.50 o 
 -10   5   7      186.79      187.71      4.34 o 
  -9   5   7       39.84       32.73      1.60 o 
  -8   5   7        3.69        1.46      0.99 o 
  -7   5   7       20.56       16.44      1.32 o 
  -6   5   7       97.15      106.19      2.62 o 
  -5   5   7       17.77        9.47      1.12 o 
  -4   5   7       70.83       61.87      1.78 o 
  -3   5   7       24.81       18.30      1.09 o 
  -2   5   7      267.07      281.91      3.57 o 
  -1   5   7      335.90      347.53      4.65 o 
   0   5   7      136.18      116.24      2.80 o 
   1   5   7       22.99       13.20      1.07 o 
   2   5   7      124.92      143.68      2.93 o 
   3   5   7       48.73       48.59      1.71 o 
   4   5   7        1.51        0.27      0.71 o 
   5   5   7       41.70       36.23      1.61 o 
   6   5   7        5.79        6.42      0.99 o 
   7   5   7      141.75      137.67      3.49 o 
   8   5   7       37.36       30.78      2.02 o 
   9   5   7       33.08       33.68      1.98 o 
  10   5   7        3.92        5.74      0.98 o 
  11   5   7       17.34       26.27      2.04 o 
 -12   6   7        1.44        3.49      2.35 o 
 -11   6   7       27.95       24.23      1.99 o 
 -10   6   7       17.24       11.06      1.39 o 
  -9   6   7       18.28       10.64      1.24 o 
  -8   6   7       27.47       33.17      2.20 o 
  -7   6   7      279.76      299.31      5.95 o 
  -6   6   7        8.07        5.78      1.40 o 
  -5   6   7       81.98       84.42      3.39 o 
  -4   6   7        0.09        1.31      0.91 o 
  -3   6   7       46.82       51.53      2.07 o 
  -2   6   7      278.41      295.08      4.63 o 
  -1   6   7      769.76      795.66      6.82 o 
   0   6   7      107.82      116.15      2.71 o 
   1   6   7       67.86       66.55      2.12 o 
   2   6   7      557.14      552.16      5.86 o 
   3   6   7      904.30      859.38      8.69 o 
   4   6   7       18.51       24.66      1.44 o 
   5   6   7      307.58      329.51      4.49 o 
   6   6   7        5.93        2.39      0.86 o 
   7   6   7       19.49       13.66      1.18 o 
   8   6   7        3.27        7.69      1.12 o 
   9   6   7       87.54       93.41      2.50 o 
 -10   7   7       17.73       22.00      1.70 o 
  -9   7   7        1.43        3.06      0.95 o 
  -8   7   7       37.29       38.37      2.07 o 
  -7   7   7        2.57        0.31      0.99 o 
  -6   7   7        2.38        4.72      1.16 o 
  -5   7   7       88.10       84.11      3.18 o 
  -4   7   7      165.18      170.97      4.51 o 
  -3   7   7      248.63      246.21      4.68 o 
  -2   7   7      515.16      505.85      6.69 o 
  -1   7   7       19.03       20.76      2.57 o 
   0   7   7       25.58       24.03      1.68 o 
   1   7   7       66.45       62.33      2.91 o 
   2   7   7        1.28        1.61      1.17 o 
   3   7   7        5.09        7.91      1.30 o 
   4   7   7       15.43        9.89      1.35 o 
   5   7   7       55.19       63.69      2.63 o 
   6   7   7       49.79       42.56      2.62 o 
   7   7   7       33.52       27.25      2.84 o 
  -7   8   7        7.02        4.58      0.93 o 
  -6   8   7       12.26       16.18      1.32 o 
  -5   8   7       28.11       31.03      1.75 o 
  -4   8   7       33.17       33.84      1.86 o 
  -3   8   7        2.80        3.23      0.85 o 
  -2   8   7       70.42       73.27      4.87 o 
  -1   8   7       20.70       21.79      1.67 o 
   0   8   7       33.74       34.12      1.95 o 
   1   8   7       18.22       18.04      1.50 o 
   2   8   7       11.36       11.61      1.25 o 
   3   8   7       37.56       31.11      1.75 o 
   4   8   7        4.88        7.74      1.83 o 
 -16   0   8       24.76       26.92      3.40 o 
 -15   0   8       61.01       77.30      3.89 o 
 -14   0   8        0.35       -0.01      1.16 o 
 -13   0   8       14.61       19.25      3.91 o 
 -12   0   8      257.23      286.72      8.08 o 
 -11   0   8      110.92      127.10      6.52 o 
 -10   0   8       33.78       39.72      2.39 o 
  -9   0   8      203.14      195.92      3.77 o 
  -8   0   8     1944.43     2066.45     17.15 o 
  -7   0   8      204.01      193.51      3.25 o 
  -6   0   8     3528.28     3779.78     45.90 o 
  -5   0   8     1973.04     2439.89     43.43 o 
  -4   0   8      962.31      930.42     22.37 o 
  -3   0   8      160.54      152.72      8.02 o 
  -2   0   8     4296.50     4162.32    100.95 o 
  -1   0   8      714.43      738.89     39.29 o 
   0   0   8     5619.68     6294.34     68.16 o 
   1   0   8     1384.34     1639.01     36.29 o 
   2   0   8    10528.62    11420.56     99.97 o 
   3   0   8     1374.30     1248.82     12.27 o 
   4   0   8       14.15        4.39      1.43 o 
   5   0   8     1285.84     1328.02     18.45 o 
   6   0   8      553.74      516.49      9.30 o 
   7   0   8     1928.74     2036.28     19.26 o 
   8   0   8      962.03     1060.41     14.32 o 
   9   0   8      110.02       97.57      4.96 o 
  10   0   8     1076.97     1076.74     15.42 o 
  11   0   8       46.35       40.52      2.44 o 
  12   0   8      122.24      118.42      3.78 o 
  13   0   8        6.31        3.57      1.08 o 
 -16   1   8        3.28        4.24      1.37 o 
 -15   1   8       65.30       57.05      2.51 o 
 -14   1   8       12.78        5.83      1.11 o 
 -13   1   8       60.21       66.32      2.50 o 
 -12   1   8      193.16      209.84      3.87 o 
 -11   1   8      124.76      146.93      2.99 o 
 -10   1   8      508.10      460.28      4.59 o 
  -9   1   8     1339.38     1446.68     12.49 o 
  -8   1   8     2463.80     2653.73     13.82 o 
  -7   1   8       94.81       79.62      1.59 o 
  -6   1   8      519.95      411.71      3.47 o 
  -5   1   8      776.99      607.50     15.54 o 
  -4   1   8      301.39      420.74      9.65 o 
  -3   1   8       24.58       18.91      2.41 o 
  -2   1   8      171.16      200.23      6.88 o 
  -1   1   8        7.93        8.74      2.65 o 
   0   1   8        6.88       22.71      2.77 o 
   1   1   8      115.57      200.76      7.54 o 
   2   1   8      606.67      533.75     12.71 o 
   3   1   8       50.98       67.75      1.93 o 
   4   1   8      435.46      362.36      4.40 o 
   5   1   8     1591.41     1609.32     17.69 o 
   6   1   8      435.77      428.20      7.34 o 
   7   1   8      658.60      720.98      7.00 o 
   8   1   8      565.35      609.12      8.00 o 
   9   1   8        9.47       11.11      1.60 o 
  10   1   8      271.90      317.45      5.33 o 
  11   1   8      182.45      211.65      3.77 o 
  12   1   8        1.69        1.08      1.12 o 
  13   1   8       67.91       66.35      2.79 o 
 -16   2   8       32.89       41.12      3.88 o 
 -15   2   8       14.16       13.62      1.73 o 
 -14   2   8       14.57       13.80      1.60 o 
 -13   2   8        5.88        5.40      1.20 o 
 -12   2   8      582.13      575.93     15.61 o 
 -11   2   8      708.48      727.29      6.95 o 
 -10   2   8        6.46        9.66      1.00 o 
  -9   2   8      670.58      738.49      5.47 o 
  -8   2   8      909.12      976.04      7.98 o 
  -7   2   8       54.63       60.03      1.37 o 
  -6   2   8      367.67      427.71      4.29 o 
  -5   2   8      138.27      196.20      3.26 o 
  -4   2   8      305.18      266.33      6.16 o 
  -3   2   8       26.55       17.50      2.35 o 
  -2   2   8        1.90       19.07      2.38 o 
  -1   2   8      129.11      115.68      6.21 o 
   0   2   8      118.24       98.03      5.19 o 
   1   2   8       92.83       76.30      3.39 o 
   2   2   8      484.03      495.08      4.83 o 
   3   2   8       72.87       53.95      1.97 o 
   4   2   8        1.22        2.25      0.66 o 
   5   2   8      143.88      144.82      2.96 o 
   6   2   8       49.74       64.87      2.37 o 
   7   2   8      617.81      670.38      7.47 o 
   8   2   8      657.45      737.12     10.02 o 
   9   2   8        4.74       15.20      1.68 o 
  10   2   8       53.04       36.40      1.95 o 
  11   2   8       40.28       33.04      1.78 o 
  12   2   8       28.59       30.87      1.57 o 
 -15   3   8       14.36       14.69      1.89 o 
 -14   3   8       43.65       33.41      2.44 o 
 -13   3   8       47.29       39.53      2.19 o 
 -12   3   8        5.68        4.29      1.35 o 
 -11   3   8        9.61        7.73      1.08 o 
 -10   3   8       31.44       21.84      1.38 o 
  -9   3   8      153.19      162.99      3.05 o 
  -8   3   8      929.46     1022.52      9.16 o 
  -7   3   8      315.84      347.97      3.77 o 
  -6   3   8       22.09       43.59      1.58 o 
  -5   3   8      175.75      152.44      2.04 o 
  -4   3   8      188.15      212.62      2.58 o 
  -3   3   8       12.14       21.80      1.03 o 
  -2   3   8      116.70      145.53      2.88 o 
  -1   3   8     1261.90     1403.01     11.35 o 
   0   3   8      407.08      452.32      4.10 o 
   1   3   8      148.75      134.53      2.27 o 
   2   3   8        7.35        6.06      1.32 o 
   3   3   8        0.33        2.06      0.70 o 
   4   3   8       49.19       54.22      3.13 o 
   5   3   8     1872.17     1903.86     16.56 o 
   6   3   8      180.76      186.77      3.62 o 
   7   3   8        2.96        2.44      0.94 o 
   8   3   8      117.25      107.96      2.75 o 
   9   3   8       45.50       50.13      2.13 o 
  10   3   8       66.08       68.23      2.51 o 
  11   3   8        0.36       -0.77      0.82 o 
  12   3   8        1.31        0.10      0.67 o 
 -14   4   8        2.55        2.15      1.24 o 
 -13   4   8        6.46        5.77      1.39 o 
 -12   4   8       55.63       54.67      2.57 o 
 -11   4   8       38.73       34.31      1.86 o 
 -10   4   8       33.64       29.03      2.01 o 
  -9   4   8        3.68        3.76      1.03 o 
  -8   4   8      193.28      217.54      4.27 o 
  -7   4   8        9.96       14.66      1.12 o 
  -6   4   8       15.20       17.20      1.09 o 
  -5   4   8      119.26      138.56      2.45 o 
  -4   4   8        3.66        0.55      0.56 o 
  -3   4   8      116.47       93.49      1.87 o 
  -2   4   8       67.51       73.41      1.70 o 
  -1   4   8      119.84      134.90      2.37 o 
   0   4   8        9.25       14.66      0.95 o 
   1   4   8       15.45       16.72      1.05 o 
   2   4   8        2.42        5.93      1.34 o 
   3   4   8       95.39       93.36      2.04 o 
   4   4   8      139.77      124.15      2.61 o 
   5   4   8       67.75       74.77      2.77 o 
   6   4   8      166.68      166.87      3.28 o 
   7   4   8      142.10      151.33      4.03 o 
   8   4   8      249.28      256.17      7.14 o 
   9   4   8        5.60        0.49      0.82 o 
  10   4   8       17.83       10.60      1.03 o 
  11   4   8       23.63       24.95      1.48 o 
 -13   5   8        3.23        5.26      2.84 o 
 -12   5   8       19.92       13.61      1.80 o 
 -11   5   8       23.70       22.73      1.76 o 
 -10   5   8      423.59      430.99      7.39 o 
  -9   5   8       67.49       70.81      2.70 o 
  -8   5   8        0.50        0.19      1.06 o 
  -7   5   8       10.66       16.06      1.44 o 
  -6   5   8      101.83      128.51      2.88 o 
  -5   5   8       46.49       61.21      2.06 o 
  -4   5   8        9.72        9.96      0.98 o 
  -3   5   8      178.28      212.02      3.24 o 
  -2   5   8        9.97       13.34      1.34 o 
  -1   5   8      164.83      174.81      3.42 o 
   0   5   8        1.86        9.40      1.46 o 
   1   5   8      103.79       95.99      2.49 o 
   2   5   8      869.02      891.53      7.77 o 
   3   5   8      193.04      198.00      3.34 o 
   4   5   8      116.69      114.27      2.83 o 
   5   5   8       18.22       18.66      1.56 o 
   6   5   8       20.41       17.81      1.50 o 
   7   5   8        5.93       12.40      2.84 o 
   8   5   8      132.66      131.01      4.11 o 
   9   5   8       47.94       42.26      2.08 o 
  10   5   8       78.28       69.82      2.58 o 
 -12   6   8        2.65        1.41      2.54 o 
 -11   6   8       11.03       14.28      2.08 o 
 -10   6   8        0.00        0.69      1.20 o 
  -9   6   8        2.31        1.99      1.11 o 
  -8   6   8        2.83        3.42      1.12 o 
  -7   6   8       40.16       46.79      2.50 o 
  -6   6   8       28.29       27.91      2.04 o 
  -5   6   8      240.83      269.09      4.92 o 
  -4   6   8       98.61       72.93      3.40 o 
  -3   6   8        2.95       -0.20      0.91 o 
  -2   6   8      276.72      297.71      4.68 o 
  -1   6   8       66.85       70.69      2.28 o 
   0   6   8        0.52        0.92      0.79 o 
   1   6   8       37.02       37.09      1.68 o 
   2   6   8        0.00        7.62      1.38 o 
   3   6   8       11.10        6.84      1.01 o 
   4   6   8      222.93      196.55      4.18 o 
   5   6   8        1.05        1.18      0.76 o 
   6   6   8      181.62      161.63      3.55 o 
   7   6   8       11.36        8.10      1.31 o 
   8   6   8       15.16       15.24      1.33 o 
   9   6   8        1.98       -0.23      1.14 o 
 -10   7   8        3.30        3.02      1.27 o 
  -9   7   8       45.52       38.71      2.43 o 
  -8   7   8       25.85       24.95      1.67 o 
  -7   7   8        0.29        0.04      0.91 o 
  -6   7   8       42.74       59.46      2.60 o 
  -5   7   8       47.73       59.09      2.65 o 
  -4   7   8      132.92      124.41      3.79 o 
  -3   7   8       21.95       29.64      2.08 o 
  -2   7   8        0.02        1.27      0.98 o 
  -1   7   8        9.45        5.83      1.07 o 
   0   7   8        6.40        6.15      1.11 o 
   1   7   8       11.64        8.60      1.42 o 
   2   7   8       69.64       88.48      3.25 o 
   3   7   8       83.71       89.80      5.12 o 
   4   7   8       27.13       21.65      1.62 o 
   5   7   8        4.30        2.77      1.60 o 
   6   7   8        0.05        1.42      0.94 o 
   7   7   8        0.66       -1.34      1.34 o 
  -6   8   8        0.63        1.14      0.74 o 
  -5   8   8       21.24       14.09      1.22 o 
  -4   8   8        4.57       15.46      1.34 o 
  -3   8   8      144.50      179.48      3.86 o 
  -2   8   8       74.93       88.71      3.45 o 
  -1   8   8       50.52       56.45      4.23 o 
   0   8   8        9.64       21.65      5.43 o 
   1   8   8       19.90       26.18      2.71 o 
   2   8   8       30.09       27.61      1.98 o 
   3   8   8        4.35       10.09      1.87 o 
 -16   1   9       10.91       11.71      1.66 o 
 -15   1   9        0.40        0.67      1.04 o 
 -14   1   9        3.66        4.72      1.08 o 
 -13   1   9        7.88        6.52      1.03 o 
 -12   1   9        2.36        2.71      1.09 o 
 -11   1   9        3.55        2.04      1.00 o 
 -10   1   9        0.18        0.34      0.79 o 
  -9   1   9        3.97        3.55      0.94 o 
  -8   1   9       15.11        9.05      0.95 o 
  -7   1   9        0.42       -0.40      0.79 o 
  -6   1   9      575.41      587.35      3.94 o 
  -5   1   9       72.81       78.89      1.62 o 
  -4   1   9     2025.42     1960.56     10.07 o 
  -3   1   9       32.57       46.81      3.61 o 
  -2   1   9       26.21       24.44      2.93 o 
  -1   1   9      301.65      332.87      9.73 o 
   0   1   9      938.00      902.95     16.42 o 
   1   1   9      620.85      648.97      7.85 o 
   2   1   9       35.05       32.13      1.25 o 
   3   1   9      270.94      237.74      3.31 o 
   4   1   9      217.77      167.06      2.94 o 
   5   1   9        4.95        2.53      0.74 o 
   6   1   9       16.79       11.67      1.33 o 
   7   1   9      209.93      241.67      4.14 o 
   8   1   9       46.93       39.65      1.93 o 
   9   1   9       25.94       28.34      1.67 o 
  10   1   9       46.67       45.40      1.90 o 
  11   1   9       42.29       39.65      1.64 o 
  12   1   9        7.73        8.95      0.89 o 
 -15   2   9       22.86       21.44      2.76 o 
 -14   2   9        0.91       -0.17      0.96 o 
 -13   2   9        0.64        1.45      1.02 o 
 -12   2   9      209.16      219.27      4.73 o 
 -11   2   9      121.22      131.64      3.11 o 
 -10   2   9      185.76      175.77      3.01 o 
  -9   2   9      471.80      484.02      4.86 o 
  -8   2   9      226.59      252.06      3.15 o 
  -7   2   9       74.92       85.64      1.85 o 
  -6   2   9      286.07      238.44      2.54 o 
  -5   2   9       20.11        8.31      0.67 o 
  -4   2   9       20.39       22.60      0.99 o 
  -3   2   9       55.18       52.73      1.60 o 
  -2   2   9       52.42       76.28      1.91 o 
  -1   2   9      191.26      242.46      3.66 o 
   0   2   9      166.65      186.12      3.21 o 
   1   2   9       35.65       63.10      2.01 o 
   2   2   9      245.40      185.34      3.17 o 
   3   2   9      798.27      731.92      6.88 o 
   4   2   9       36.43       30.46      1.36 o 
   5   2   9      377.84      324.00      4.49 o 
   6   2   9      149.74      116.51      2.88 o 
   7   2   9       49.58       58.67      2.28 o 
   8   2   9        9.06        3.61      1.11 o 
   9   2   9       11.07       10.26      1.25 o 
  10   2   9      112.58      102.35      2.94 o 
  11   2   9        1.97        1.81      1.01 o 
  12   2   9       30.35       28.32      1.22 o 
 -15   3   9        1.71        3.72      2.27 o 
 -14   3   9        0.09       -0.01      0.91 o 
 -13   3   9       18.88       16.17      1.46 o 
 -12   3   9        9.08        6.80      1.41 o 
 -11   3   9      176.90      186.94      5.85 o 
 -10   3   9        5.14        5.61      1.03 o 
  -9   3   9       83.89       85.69      2.49 o 
  -8   3   9      454.60      446.72      4.79 o 
  -7   3   9       66.30       52.56      1.60 o 
  -6   3   9        4.50        4.54      0.76 o 
  -5   3   9      136.56      154.69      2.27 o 
  -4   3   9     1145.48     1086.55      9.58 o 
  -3   3   9      651.24      563.04      4.06 o 
  -2   3   9       14.82       12.30      0.78 o 
  -1   3   9       37.57       29.71      1.24 o 
   0   3   9      819.35      783.60      5.88 o 
   1   3   9      771.61      713.74      6.84 o 
   2   3   9        4.44        3.58      0.66 o 
   3   3   9      482.51      422.08      4.53 o 
   4   3   9       11.98        4.60      1.14 o 
   5   3   9       59.01       39.42      1.80 o 
   6   3   9      187.27      175.33      3.35 o 
   7   3   9        0.40        0.97      0.88 o 
   8   3   9       86.61       81.40      2.38 o 
   9   3   9        1.55        2.01      1.00 o 
  10   3   9        7.51        5.85      1.01 o 
  11   3   9       26.31       22.59      1.32 o 
 -14   4   9        0.16        0.39      2.65 o 
 -13   4   9       39.68       47.63      3.42 o 
 -12   4   9       21.82       22.92      1.79 o 
 -11   4   9       62.18       52.74      2.30 o 
 -10   4   9       14.35       15.55      1.93 o 
  -9   4   9      101.84       78.60      2.44 o 
  -8   4   9      177.47      193.98      3.61 o 
  -7   4   9        0.01        0.66      0.78 o 
  -6   4   9       10.35        3.56      0.88 o 
  -5   4   9       60.81       43.73      1.58 o 
  -4   4   9        6.82       11.87      1.06 o 
  -3   4   9      481.58      445.19      3.86 o 
  -2   4   9        2.73        1.28      0.62 o 
  -1   4   9       57.83       74.38      1.74 o 
   0   4   9        1.10        0.46      0.58 o 
   1   4   9       15.54       25.36      1.22 o 
   2   4   9      167.21      149.11      2.69 o 
   3   4   9      209.18      195.68      4.18 o 
   4   4   9        4.27        3.63      0.82 o 
   5   4   9      319.65      287.12      5.29 o 
   6   4   9       88.51       77.51      2.31 o 
   7   4   9        0.57        0.04      0.75 o 
   8   4   9        1.28        0.49      0.83 o 
   9   4   9      104.45      115.32      2.96 o 
  10   4   9       43.21       40.31      1.67 o 
  11   4   9        2.74        1.37      0.95 o 
 -13   5   9        5.77        7.31      2.92 o 
 -12   5   9        0.20        0.89      1.19 o 
 -11   5   9       45.89       57.88      2.56 o 
 -10   5   9       20.47       12.92      1.76 o 
  -9   5   9       75.46       91.41      3.64 o 
  -8   5   9        1.22        1.19      1.16 o 
  -7   5   9      378.85      404.42      8.66 o 
  -6   5   9        0.14        0.49      0.79 o 
  -5   5   9       11.02        8.31      1.06 o 
  -4   5   9      141.19      139.71      2.95 o 
  -3   5   9      487.63      501.88      4.93 o 
  -2   5   9      198.89      205.65      3.18 o 
  -1   5   9       53.34       44.43      1.92 o 
   0   5   9      433.88      461.30      5.70 o 
   1   5   9      817.73      835.87      7.31 o 
   2   5   9       27.13       25.96      1.51 o 
   3   5   9      357.42      372.84      4.99 o 
   4   5   9        7.86        4.48      1.00 o 
   5   5   9       14.14        7.76      1.18 o 
   6   5   9        0.05        0.66      0.88 o 
   7   5   9       31.74       41.04      2.22 o 
   8   5   9       64.94       66.73      2.94 o 
   9   5   9       45.24       42.36      1.88 o 
 -11   6   9        3.18        6.30      1.57 o 
 -10   6   9       21.22       21.04      2.69 o 
  -9   6   9       41.31       55.46      3.18 o 
  -8   6   9        5.82        1.65      1.38 o 
  -7   6   9      181.71      165.30      4.26 o 
  -6   6   9       13.08       13.34      1.33 o 
  -5   6   9       82.24       81.31      2.44 o 
  -4   6   9        7.92        7.03      1.07 o 
  -3   6   9       37.51       39.87      2.08 o 
  -2   6   9       61.06       65.94      2.33 o 
  -1   6   9        0.20       -0.32      0.81 o 
   0   6   9       18.23       13.33      1.11 o 
   1   6   9       29.48       27.28      1.44 o 
   2   6   9        8.53        4.93      0.81 o 
   3   6   9       16.09       12.59      1.05 o 
   4   6   9       13.25        9.70      1.23 o 
   5   6   9        0.23        1.37      0.98 o 
   6   6   9      158.77      148.41      4.47 o 
   7   6   9        2.33        0.45      0.66 o 
   8   6   9       46.31       55.44      2.26 o 
  -9   7   9       14.90       14.17      1.61 o 
  -8   7   9        1.53        1.38      1.09 o 
  -7   7   9       65.30       73.49      2.64 o 
  -6   7   9        8.52        6.37      1.12 o 
  -5   7   9       14.31       16.83      1.59 o 
  -4   7   9       24.67       26.99      1.88 o 
  -3   7   9      109.07      112.92      3.56 o 
  -2   7   9       98.38       96.34      3.31 o 
  -1   7   9      102.80      113.98      3.11 o 
   0   7   9      194.18      218.83      4.22 o 
   1   7   9        8.21        9.15      1.36 o 
   2   7   9       20.45       21.44      1.45 o 
   3   7   9        1.34        3.73      0.81 o 
   4   7   9        1.73        1.13      0.78 o 
   5   7   9       30.23       18.76      1.79 o 
   6   7   9       62.74       81.07      4.31 o 
  -6   8   9        0.20        0.40      1.33 o 
  -5   8   9       24.13       24.24      2.48 o 
  -4   8   9        1.66        2.03      0.88 o 
  -3   8   9       28.06       27.55      1.57 o 
  -2   8   9        0.52        0.88      0.94 o 
  -1   8   9       11.54        8.96      1.89 o 
   0   8   9        5.02        4.46      1.11 o 
   1   8   9        3.99        2.43      0.91 o 
   2   8   9        0.03        2.06      1.20 o 
 -16   0  10        1.69        5.97      1.88 o 
 -15   0  10       13.82       13.67      1.87 o 
 -14   0  10       33.58       30.99      2.33 o 
 -13   0  10       51.22       48.48      3.14 o 
 -12   0  10       31.78       26.78      2.51 o 
 -11   0  10      648.15      641.72      9.43 o 
 -10   0  10      215.41      203.28      6.07 o 
  -9   0  10      667.73      711.00      8.31 o 
  -8   0  10        8.17       14.07      1.38 o 
  -7   0  10      146.16      176.79      3.08 o 
  -6   0  10      570.86      627.10      5.43 o 
  -5   0  10       61.09       57.04      1.69 o 
  -4   0  10        6.42       19.35      1.26 o 
  -3   0  10      962.36      897.51      8.29 o 
  -2   0  10       24.09       40.05      2.20 o 
  -1   0  10      510.03      581.23     10.07 o 
   0   0  10      139.21      136.43      5.12 o 
   1   0  10      166.12      201.66      7.18 o 
   2   0  10     1825.60     1946.55     16.35 o 
   3   0  10       54.46       45.95      1.96 o 
   4   0  10      818.28      707.88     12.16 o 
   5   0  10     1562.88     1598.13     14.61 o 
   6   0  10     1170.03     1162.35     11.57 o 
   7   0  10       72.18       79.71      4.50 o 
   8   0  10      287.20      325.42      7.02 o 
   9   0  10      229.29      285.32      6.98 o 
  10   0  10       70.42       64.55      3.02 o 
  11   0  10      194.73      199.19      7.39 o 
  12   0  10      447.43      476.77     43.39 o 
 -15   1  10        1.26        0.02      1.04 o 
 -14   1  10       98.59       86.69      2.74 o 
 -13   1  10       26.16       22.93      1.42 o 
 -12   1  10       10.37        7.81      1.13 o 
 -11   1  10       59.95       46.51      1.78 o 
 -10   1  10      279.59      344.95      4.10 o 
  -9   1  10        0.64        7.82      1.02 o 
  -8   1  10       42.67       48.87      1.56 o 
  -7   1  10      447.61      519.69      4.11 o 
  -6   1  10      618.41      571.97      4.88 o 
  -5   1  10      487.86      402.80      3.35 o 
  -4   1  10        9.96       14.43      0.95 o 
  -3   1  10      108.32      135.71      2.23 o 
  -2   1  10     1347.44     1503.42     10.53 o 
  -1   1  10      771.39      772.06      6.51 o 
   0   1  10      599.54      614.49      9.30 o 
   1   1  10      425.03      386.44      4.40 o 
   2   1  10      549.04      501.09      4.81 o 
   3   1  10      902.15      953.22      7.56 o 
   4   1  10       42.56       46.36      3.07 o 
   5   1  10      815.02      860.04      7.70 o 
   6   1  10      166.49      183.73      3.40 o 
   7   1  10      514.69      504.62      6.10 o 
   8   1  10      339.80      329.07      4.96 o 
   9   1  10       12.65       17.14      1.31 o 
  10   1  10        2.54        3.97      0.76 o 
  11   1  10        1.33        0.68      0.62 o 
  12   1  10       94.89       91.16     10.37 o 
 -15   2  10        0.54        0.82      0.80 o 
 -14   2  10        1.14        2.53      1.14 o 
 -13   2  10        2.39        2.48      1.03 o 
 -12   2  10      271.20      261.43      4.53 o 
 -11   2  10       81.96       79.08      2.49 o 
 -10   2  10      592.22      582.60      5.76 o 
  -9   2  10       21.46       26.91      1.74 o 
  -8   2  10       57.69       49.77      1.59 o 
  -7   2  10       17.39       31.87      1.53 o 
  -6   2  10        0.13        1.08      0.53 o 
  -5   2  10      179.43      190.40      2.66 o 
  -4   2  10      500.70      493.84      3.82 o 
  -3   2  10     1368.00     1280.87      7.27 o 
  -2   2  10      276.42      268.61      3.13 o 
  -1   2  10      347.12      403.78      4.48 o 
   0   2  10      868.05      973.90      7.68 o 
   1   2  10      538.92      624.31      6.38 o 
   2   2  10        8.45        2.51      0.72 o 
   3   2  10      932.61      868.37     12.03 o 
   4   2  10       27.77       17.69      1.14 o 
   5   2  10      221.61      204.58      3.66 o 
   6   2  10      520.92      518.30      6.53 o 
   7   2  10       33.13       40.24      2.11 o 
   8   2  10       69.71       91.42      2.69 o 
   9   2  10        3.43        0.76      0.92 o 
  10   2  10       49.04       46.66      1.97 o 
  11   2  10       42.20       36.66      1.77 o 
 -15   3  10        8.65        4.12      2.15 o 
 -14   3  10      118.88      107.27      3.72 o 
 -13   3  10      214.03      199.34      6.52 o 
 -12   3  10        0.34        0.70      1.21 o 
 -11   3  10       16.11       21.92      2.11 o 
 -10   3  10        0.78        1.48      0.87 o 
  -9   3  10        9.12        5.42      1.01 o 
  -8   3  10        5.78        1.90      0.83 o 
  -7   3  10      223.31      207.49      2.90 o 
  -6   3  10       62.81       50.80      1.39 o 
  -5   3  10      260.40      273.68      3.11 o 
  -4   3  10      166.07      186.96      2.38 o 
  -3   3  10       72.65       75.54      1.63 o 
  -2   3  10       97.64      115.68      2.08 o 
  -1   3  10       38.50       48.85      1.67 o 
   0   3  10        3.92       10.54      1.11 o 
   1   3  10       36.49       50.30      2.35 o 
   2   3  10       94.98       84.20      2.27 o 
   3   3  10      235.58      257.17      3.69 o 
   4   3  10        2.46        2.54      0.85 o 
   5   3  10       44.56       52.19      2.27 o 
   6   3  10       45.02       53.99      2.13 o 
   7   3  10        0.25        3.11      0.89 o 
   8   3  10        1.93        0.79      0.75 o 
   9   3  10       18.76       22.00      1.54 o 
  10   3  10       31.35       34.93      1.62 o 
  11   3  10        0.06       -0.62      0.62 o 
 -14   4  10        9.25       10.10      2.88 o 
 -13   4  10        0.32        3.73      1.84 o 
 -12   4  10        0.51        1.05      1.13 o 
 -11   4  10       91.41       86.11      2.71 o 
 -10   4  10       50.07       47.83      2.39 o 
  -9   4  10        4.61        5.37      0.98 o 
  -8   4  10      243.78      238.26      3.75 o 
  -7   4  10      247.70      249.78      3.54 o 
  -6   4  10       20.49       25.55      1.40 o 
  -5   4  10      221.74      226.73      3.23 o 
  -4   4  10      772.51      738.89      6.11 o 
  -3   4  10       18.50       23.99      1.10 o 
  -2   4  10        2.39        4.26      0.79 o 
  -1   4  10       87.76       73.89      1.83 o 
   0   4  10        1.00       24.22      2.77 o 
   1   4  10        5.41       12.34      1.01 o 
   2   4  10       29.25       37.98      1.78 o 
   3   4  10        5.35       10.42      1.06 o 
   4   4  10        1.75        4.75      0.95 o 
   5   4  10      119.22       96.82      2.55 o 
   6   4  10      146.59      118.17      2.74 o 
   7   4  10       12.92       21.39      1.38 o 
   8   4  10        1.80        2.23      0.85 o 
   9   4  10       11.90        8.87      0.97 o 
  10   4  10        0.93        0.80      0.69 o 
 -13   5  10        0.79       -1.01      2.39 o 
 -12   5  10        0.03        0.38      1.03 o 
 -11   5  10       24.29       26.84      1.83 o 
 -10   5  10      231.59      233.44      5.27 o 
  -9   5  10       31.31       28.53      2.24 o 
  -8   5  10      191.20      199.88      4.51 o 
  -7   5  10        7.54        4.05      1.10 o 
  -6   5  10      189.02      162.52      3.69 o 
  -5   5  10       84.74       99.39      2.93 o 
  -4   5  10       90.08       86.52      2.71 o 
  -3   5  10       25.36       42.62      2.40 o 
  -2   5  10      391.53      418.29      5.47 o 
  -1   5  10      644.52      637.53      6.16 o 
   0   5  10        8.27        8.41      1.23 o 
   1   5  10      232.04      239.88      4.00 o 
   2   5  10      464.32      463.85      5.53 o 
   3   5  10        0.17        0.26      0.96 o 
   4   5  10      346.20      329.72      5.28 o 
   5   5  10       15.37       14.17      1.36 o 
   6   5  10       70.96       66.66      2.37 o 
   7   5  10        1.76        1.69      0.89 o 
   8   5  10        3.35        1.60      0.80 o 
   9   5  10        0.61        0.89      1.26 o 
 -11   6  10       10.59        9.54      1.69 o 
 -10   6  10        4.07        3.73      1.24 o 
  -9   6  10       42.23       53.29      3.00 o 
  -8   6  10       89.00       97.44      4.09 o 
  -7   6  10       42.23       47.00      3.09 o 
  -6   6  10       14.76       12.75      1.64 o 
  -5   6  10       90.18       87.64      2.97 o 
  -4   6  10        0.59        0.66      0.89 o 
  -3   6  10      128.88      152.92      3.70 o 
  -2   6  10        3.33        2.46      0.97 o 
  -1   6  10       43.70       42.10      2.13 o 
   0   6  10       38.93       37.45      1.63 o 
   1   6  10       38.16       41.75      1.70 o 
   2   6  10       11.46        9.68      0.96 o 
   3   6  10       16.87       16.76      1.27 o 
   4   6  10        0.06        3.78      0.92 o 
   5   6  10        6.48        6.49      1.16 o 
   6   6  10      130.71      115.93      2.95 o 
   7   6  10        9.09        8.97      1.09 o 
  -9   7  10        4.91        4.29      1.87 o 
  -8   7  10       45.63       42.78      5.50 o 
  -7   7  10        9.25        5.16      1.31 o 
  -6   7  10        0.78        2.52      1.21 o 
  -5   7  10       46.55       61.26      2.46 o 
  -4   7  10      198.47      225.02      4.61 o 
  -3   7  10        0.34        1.34      0.90 o 
  -2   7  10        9.85       14.25      1.45 o 
  -1   7  10        2.86        1.84      0.90 o 
   0   7  10       17.11       28.10      2.54 o 
   1   7  10       10.21        8.52      1.14 o 
   2   7  10        0.83        0.72      1.07 o 
   3   7  10       37.95       26.90      1.68 o 
   4   7  10       48.88       53.14      2.69 o 
   5   7  10       27.41       30.97      2.89 o 
  -4   8  10        3.36        1.58      1.36 o 
  -3   8  10       51.85       33.57      2.93 o 
  -2   8  10        8.76       12.70      2.11 o 
  -1   8  10       59.62       45.24      3.38 o 
   0   8  10       29.26       35.36      3.03 o 
 -15   1  11        6.13        1.90      0.91 o 
 -14   1  11        3.84        3.52      0.78 o 
 -13   1  11       24.28       23.62      1.54 o 
 -12   1  11        0.36       -0.57      1.09 o 
 -11   1  11        5.36        4.14      0.86 o 
 -10   1  11      121.09      131.75      2.65 o 
  -9   1  11       62.93       54.06      1.89 o 
  -8   1  11      164.48      173.84      3.01 o 
  -7   1  11       11.05        8.11      0.72 o 
  -6   1  11       10.33       15.40      0.87 o 
  -5   1  11        2.60        0.61      0.61 o 
  -4   1  11      149.39      153.32      2.22 o 
  -3   1  11       35.91       43.27      1.22 o 
  -2   1  11      153.84      155.48      2.44 o 
  -1   1  11      193.21      184.50      3.14 o 
   0   1  11     1056.15     1035.95     10.92 o 
   1   1  11       34.38       31.63      1.48 o 
   2   1  11       91.19       83.22      2.31 o 
   3   1  11        3.05        0.16      1.42 o 
   4   1  11      128.11      108.76      2.57 o 
   5   1  11        0.07       -0.80      0.80 o 
   6   1  11       25.08       28.63      1.66 o 
   7   1  11        0.29       -0.85      0.85 o 
   8   1  11        1.38       -0.43      0.78 o 
   9   1  11        8.42        7.10      0.86 o 
  10   1  11        7.83        5.51      1.16 o 
  11   1  11       22.98       23.71      1.65 o 
 -15   2  11        0.14       -0.97      0.97 o 
 -14   2  11        9.29        8.34      1.09 o 
 -13   2  11       24.06       25.01      1.72 o 
 -12   2  11       22.41       18.89      1.47 o 
 -11   2  11       14.71       15.26      1.22 o 
 -10   2  11       20.80       17.43      1.43 o 
  -9   2  11      267.75      249.28      3.73 o 
  -8   2  11       36.72       37.54      1.61 o 
  -7   2  11        3.00        1.98      0.62 o 
  -6   2  11        5.63        2.90      0.76 o 
  -5   2  11       13.59       11.08      1.27 o 
  -4   2  11      233.73      248.24      2.96 o 
  -3   2  11        8.34        8.53      0.76 o 
  -2   2  11      552.19      561.98      4.58 o 
  -1   2  11        0.26        1.12      1.34 o 
   0   2  11      144.44      129.78      2.75 o 
   1   2  11        2.16        1.09      0.82 o 
   2   2  11      149.71      119.96      2.81 o 
   3   2  11      122.22      109.07      2.85 o 
   4   2  11      131.65      128.77      3.23 o 
   5   2  11      306.96      344.30      4.94 o 
   6   2  11      390.49      367.85      6.19 o 
   7   2  11       93.83       89.91      2.62 o 
   8   2  11      183.91      168.45      3.68 o 
   9   2  11        9.58        6.87      0.91 o 
  10   2  11       14.13       14.53      1.13 o 
  11   2  11        0.30        1.14      0.75 o 
 -14   3  11        2.81        1.96      0.86 o 
 -13   3  11        0.49        0.29      1.00 o 
 -12   3  11        9.24        8.02      1.44 o 
 -11   3  11       50.13       39.00      2.22 o 
 -10   3  11       42.80       53.63      2.31 o 
  -9   3  11       87.52       92.69      2.69 o 
  -8   3  11       31.67       28.50      1.48 o 
  -7   3  11       38.22       35.40      1.35 o 
  -6   3  11        9.41        8.75      0.78 o 
  -5   3  11       65.25       61.77      1.62 o 
  -4   3  11      244.55      282.95      3.02 o 
  -3   3  11      541.94      602.01      4.36 o 
  -2   3  11       61.93       53.99      1.70 o 
  -1   3  11       23.02       29.64      1.60 o 
   0   3  11      558.24      532.58      5.98 o 
   1   3  11      152.49      155.96      3.72 o 
   2   3  11       15.56       17.06      1.29 o 
   3   3  11      366.39      335.16      4.60 o 
   4   3  11      504.04      480.05      5.85 o 
   5   3  11        1.28        0.83      0.91 o 
   6   3  11       12.48       10.70      1.12 o 
   7   3  11       11.99        8.95      1.07 o 
   8   3  11       69.68       71.77      2.19 o 
   9   3  11       61.73       57.00      1.80 o 
  10   3  11        3.47        2.42      0.66 o 
 -13   4  11       43.94       58.77      2.67 o 
 -12   4  11        4.64        7.92      1.58 o 
 -11   4  11       15.14       16.01      1.59 o 
 -10   4  11       39.18       33.42      1.63 o 
  -9   4  11      450.63      450.92      5.04 o 
  -8   4  11       15.11       15.48      1.23 o 
  -7   4  11       17.13       19.10      1.20 o 
  -6   4  11       23.56       20.75      1.35 o 
  -5   4  11      729.89      758.89      6.02 o 
  -4   4  11      268.19      276.12      3.53 o 
  -3   4  11       92.20       86.80      1.97 o 
  -2   4  11      600.51      628.05      9.83 o 
  -1   4  11      555.73      546.19      5.78 o 
   0   4  11      240.83      234.30      4.69 o 
   1   4  11      597.10      584.99      6.01 o 
   2   4  11       17.62       17.60      1.35 o 
   3   4  11       74.52       64.62      2.75 o 
   4   4  11       68.31       53.70      2.31 o 
   5   4  11       84.16       90.61      2.58 o 
   6   4  11      198.59      200.29      3.64 o 
   7   4  11        4.68        4.70      0.83 o 
   8   4  11       29.85       24.35      1.39 o 
   9   4  11       16.88       12.89      1.30 o 
 -12   5  11        2.48        4.08      3.18 o 
 -11   5  11        0.52        1.86      1.02 o 
 -10   5  11       98.58      110.52      3.83 o 
  -9   5  11       24.56       25.69      2.09 o 
  -8   5  11       20.09       20.41      1.73 o 
  -7   5  11       90.05       88.05      2.95 o 
  -6   5  11       35.03       36.41      1.90 o 
  -5   5  11        0.54        1.23      0.99 o 
  -4   5  11        4.38        6.55      1.16 o 
  -3   5  11       35.23       32.39      1.78 o 
  -2   5  11        3.80        5.22      1.56 o 
  -1   5  11       56.92       51.51      2.08 o 
   0   5  11       16.55       19.35      1.61 o 
   1   5  11       42.66       46.08      2.30 o 
   2   5  11        9.29        7.54      1.11 o 
   3   5  11      157.74      139.89      3.43 o 
   4   5  11       70.92       71.68      2.49 o 
   5   5  11       23.18       27.12      1.59 o 
   6   5  11       12.01        6.77      1.10 o 
   7   5  11       72.26       89.21      3.89 o 
   8   5  11       17.63       19.95      1.47 o 
 -10   6  11        4.90        3.03      1.20 o 
  -9   6  11        0.93        0.14      1.05 o 
  -8   6  11       26.60       25.98      2.23 o 
  -7   6  11       47.18       42.94      2.85 o 
  -6   6  11       93.85      111.31      4.47 o 
  -5   6  11      177.71      193.96      5.32 o 
  -4   6  11        4.88        2.42      1.16 o 
  -3   6  11       25.68       31.52      2.20 o 
  -2   6  11       43.27       52.40      2.24 o 
  -1   6  11       72.17       82.13      2.76 o 
   0   6  11        5.76        6.19      0.89 o 
   1   6  11       10.90       16.13      1.25 o 
   2   6  11        3.92        2.03      0.71 o 
   3   6  11      119.19      112.91      2.78 o 
   4   6  11        2.34        5.67      1.02 o 
   5   6  11      122.92      139.43      3.16 o 
   6   6  11       32.24       41.16      1.67 o 
  -8   7  11        9.90        8.52      1.32 o 
  -7   7  11       12.58       10.13      1.47 o 
  -6   7  11       11.14       11.71      1.54 o 
  -5   7  11        9.38        8.70      1.58 o 
  -4   7  11       42.04       45.87      2.79 o 
  -3   7  11        1.85        2.32      0.90 o 
  -2   7  11       29.59       28.51      1.49 o 
  -1   7  11       63.62       60.42      2.43 o 
   0   7  11        8.40        3.69      0.91 o 
   1   7  11       43.35       48.75      2.08 o 
   2   7  11        0.00       -1.48      1.55 o 
   3   7  11      106.13      111.25      3.58 o 
   4   7  11       36.67       33.45      2.95 o 
 -15   0  12       40.84       45.42      2.68 o 
 -14   0  12        6.81        7.25      1.16 o 
 -13   0  12       13.94       16.74      1.61 o 
 -12   0  12        0.03        0.40      1.08 o 
 -11   0  12        2.95        1.64      1.10 o 
 -10   0  12       61.85       51.40      2.34 o 
  -9   0  12      102.36       98.34      3.19 o 
  -8   0  12      374.78      410.94      6.79 o 
  -7   0  12     1257.18     1333.66     10.25 o 
  -6   0  12      586.07      579.93      5.98 o 
  -5   0  12      125.12      117.29      2.61 o 
  -4   0  12     1677.51     1736.51     10.33 o 
  -3   0  12      168.42      136.00      3.77 o 
  -2   0  12      347.49      404.11      5.49 o 
  -1   0  12       78.92       49.29      3.02 o 
   0   0  12     1076.69     1214.29     18.37 o 
   1   0  12      755.76      893.10     14.64 o 
   2   0  12     1228.35     1138.98     25.38 o 
   3   0  12      236.52      212.89      5.99 o 
   4   0  12       61.30       86.96      4.03 o 
   5   0  12      465.42      489.13     10.83 o 
   6   0  12      287.80      299.33     10.20 o 
   7   0  12      172.18      213.09      7.76 o 
   8   0  12       67.24       85.93      3.46 o 
   9   0  12        2.10        1.07      1.02 o 
  10   0  12       68.16       55.82      7.61 o 
 -15   1  12       24.78       20.93      1.64 o 
 -14   1  12       27.06       20.04      1.25 o 
 -13   1  12       81.03       77.08      2.40 o 
 -12   1  12        9.10        4.78      0.93 o 
 -11   1  12      262.92      282.98      4.61 o 
 -10   1  12       19.07       10.89      1.15 o 
  -9   1  12        7.13       10.90      1.12 o 
  -8   1  12       92.57       81.58      2.09 o 
  -7   1  12      586.09      581.61      4.44 o 
  -6   1  12      405.85      378.64      3.62 o 
  -5   1  12       50.65       28.01      1.05 o 
  -4   1  12      629.19      542.09      4.38 o 
  -3   1  12      157.02      113.86      2.10 o 
  -2   1  12       53.42       67.96      1.78 o 
  -1   1  12      445.92      530.97      5.03 o 
   0   1  12      746.03      792.34      7.31 o 
   1   1  12      121.77       86.10      3.32 o 
   2   1  12      130.58      114.81      2.98 o 
   3   1  12      623.71      647.92      6.50 o 
   4   1  12      483.85      493.55      5.83 o 
   5   1  12        6.80        3.74      0.99 o 
   6   1  12       86.70       76.66      2.44 o 
   7   1  12      125.17      136.35      3.12 o 
   8   1  12       59.52       56.42      2.19 o 
   9   1  12      364.62      397.96      6.77 o 
  10   1  12      308.90      356.77      5.70 o 
 -15   2  12       16.45       16.53      2.31 o 
 -14   2  12        3.14        3.84      1.50 o 
 -13   2  12        0.46       -0.99      0.99 o 
 -12   2  12       42.53       44.69      1.96 o 
 -11   2  12       12.61       10.11      1.08 o 
 -10   2  12       77.93       72.82      2.21 o 
  -9   2  12       90.04       96.23      2.48 o 
  -8   2  12       72.43       75.84      3.16 o 
  -7   2  12       50.67       51.29      1.56 o 
  -6   2  12      127.60      131.13      2.32 o 
  -5   2  12       23.67       23.21      1.08 o 
  -4   2  12      305.16      306.42      3.41 o 
  -3   2  12      285.75      251.35      2.86 o 
  -2   2  12       94.77      117.01      2.19 o 
  -1   2  12       11.09        2.38      0.62 o 
   0   2  12        9.33        3.67      1.24 o 
   1   2  12      144.93      194.45      3.93 o 
   2   2  12        2.95        7.81      1.45 o 
   3   2  12       47.91       38.82      1.86 o 
   4   2  12       84.46       66.00      2.49 o 
   5   2  12       51.31       42.29      2.08 o 
   6   2  12      159.84      155.46      3.83 o 
   7   2  12      188.41      218.26      5.24 o 
   8   2  12       59.63       77.74      2.54 o 
   9   2  12        1.27        4.46      0.84 o 
  10   2  12        2.86       -0.08      1.42 o 
 -14   3  12       23.10       18.26      2.00 o 
 -13   3  12        1.77        4.03      1.13 o 
 -12   3  12       54.77       51.32      2.53 o 
 -11   3  12       20.99       17.83      1.69 o 
 -10   3  12        2.50        1.07      1.01 o 
  -9   3  12       15.68       12.97      1.10 o 
  -8   3  12        1.89        1.65      0.83 o 
  -7   3  12      116.55      112.78      2.47 o 
  -6   3  12      547.52      517.73      4.70 o 
  -5   3  12      396.66      371.06      3.83 o 
  -4   3  12       89.01       70.60      1.66 o 
  -3   3  12       80.45       59.92      1.55 o 
  -2   3  12        0.42        0.96      0.69 o 
  -1   3  12      242.25      281.57      3.81 o 
   0   3  12       56.03       68.25      2.37 o 
   1   3  12      198.89      181.18      3.77 o 
   2   3  12        7.48        5.99      1.28 o 
   3   3  12        1.85        1.78      1.01 o 
   4   3  12       82.19       77.18      2.50 o 
   5   3  12       83.19       97.35      3.00 o 
   6   3  12       20.72       24.86      1.45 o 
   7   3  12        8.86        5.34      0.88 o 
   8   3  12        0.10       -0.82      0.82 o 
   9   3  12       37.63       44.15      2.11 o 
 -13   4  12        7.31        5.13      1.58 o 
 -12   4  12        0.26       -0.02      1.09 o 
 -11   4  12       41.93       39.27      2.63 o 
 -10   4  12        1.76       -0.80      0.80 o 
  -9   4  12        8.10        6.27      0.94 o 
  -8   4  12      175.12      178.51      3.19 o 
  -7   4  12        5.63        6.23      1.01 o 
  -6   4  12        0.16        0.60      0.78 o 
  -5   4  12       27.26       29.12      1.31 o 
  -4   4  12      118.90      111.83      2.42 o 
  -3   4  12      496.56      464.94      5.05 o 
  -2   4  12        0.51        1.15      0.79 o 
  -1   4  12      103.67      129.82      2.80 o 
   0   4  12        2.93        9.73      1.07 o 
   1   4  12       13.43        4.85      0.88 o 
   2   4  12       41.87       27.40      1.60 o 
   3   4  12       11.19        7.52      1.00 o 
   4   4  12        0.06        0.19      0.73 o 
   5   4  12       33.59       28.32      1.87 o 
   6   4  12       37.46       38.54      1.99 o 
   7   4  12       15.54       20.76      1.35 o 
   8   4  12       40.83       47.68      2.80 o 
 -12   5  12        1.99        1.88      2.49 o 
 -11   5  12        2.61        3.35      1.10 o 
 -10   5  12        2.30        0.72      0.88 o 
  -9   5  12        6.85        6.20      1.31 o 
  -8   5  12      158.18      141.45      3.24 o 
  -7   5  12       36.95       34.18      1.83 o 
  -6   5  12        0.27        0.77      0.91 o 
  -5   5  12        0.24       -1.21      1.21 o 
  -4   5  12       16.00       13.90      1.33 o 
  -3   5  12      166.74      149.26      3.88 o 
  -2   5  12      157.47      148.15      4.42 o 
  -1   5  12       46.58       42.94      1.97 o 
   0   5  12       29.60       32.22      1.95 o 
   1   5  12       89.24       80.18      3.02 o 
   2   5  12        0.85        0.75      1.01 o 
   3   5  12       10.53        5.91      0.99 o 
   4   5  12       38.36       30.36      1.63 o 
   5   5  12       22.73       26.83      1.91 o 
   6   5  12       62.43       62.61      2.77 o 
   7   5  12       63.35       64.33      2.43 o 
 -10   6  12        1.52        0.68      2.91 o 
  -9   6  12       66.34       59.38      5.30 o 
  -8   6  12       63.66       48.81      2.72 o 
  -7   6  12       39.65       43.84      2.75 o 
  -6   6  12        1.09        3.43      1.14 o 
  -5   6  12       72.66       81.57      2.66 o 
  -4   6  12      112.84      101.34      3.50 o 
  -3   6  12      115.19      102.90      3.57 o 
  -2   6  12       82.56       94.07      3.46 o 
  -1   6  12       83.08       88.11      3.34 o 
   0   6  12       10.87       11.29      1.47 o 
   1   6  12       20.66       17.54      1.39 o 
   2   6  12        0.02       -0.35      0.58 o 
   3   6  12       28.17       31.71      1.43 o 
   4   6  12       24.39       24.88      1.42 o 
   5   6  12        0.27        0.60      0.63 o 
  -7   7  12        5.18        3.70      1.48 o 
  -6   7  12        8.70        3.89      1.07 o 
  -5   7  12        0.48        0.09      0.93 o 
  -4   7  12        4.82        2.79      1.08 o 
  -3   7  12       24.53       24.78      1.62 o 
  -2   7  12       37.21       46.94      2.10 o 
  -1   7  12       13.74       13.11      1.24 o 
   0   7  12        4.36        5.96      1.19 o 
   1   7  12        8.43        4.95      1.70 o 
   2   7  12       11.68        7.58      1.81 o 
 -14   1  13        8.59        7.72      0.87 o 
 -13   1  13       54.32       55.97      1.86 o 
 -12   1  13       36.97       37.69      1.67 o 
 -11   1  13        5.71        8.25      0.94 o 
 -10   1  13        1.16        1.91      0.86 o 
  -9   1  13        0.28        3.01      0.91 o 
  -8   1  13        1.07        2.50      0.89 o 
  -7   1  13       44.03       51.02      1.49 o 
  -6   1  13      106.48      135.97      2.31 o 
  -5   1  13       19.59       16.14      0.89 o 
  -4   1  13      134.37      137.07      2.38 o 
  -3   1  13       60.99       71.93      1.80 o 
  -2   1  13      105.56      107.40      2.05 o 
  -1   1  13      450.87      466.66      4.65 o 
   0   1  13       19.45       27.90      1.49 o 
   1   1  13      814.48      814.60      8.75 o 
   2   1  13      187.45      193.66      5.15 o 
   3   1  13        0.10        1.97      1.68 o 
   4   1  13      193.57      187.98      6.06 o 
   5   1  13       20.34       19.66      1.71 o 
   6   1  13       62.45       60.77      2.32 o 
   7   1  13        0.20       -0.93      1.02 o 
   8   1  13       56.81       56.71      2.67 o 
   9   1  13       25.47       21.18      1.38 o 
 -14   2  13       19.84       15.72      1.30 o 
 -13   2  13        0.08        0.17      0.82 o 
 -12   2  13       86.33       90.55      2.55 o 
 -11   2  13        8.08        3.57      0.80 o 
 -10   2  13      133.08      145.12      2.93 o 
  -9   2  13       20.67       20.93      1.38 o 
  -8   2  13        3.26        2.83      0.89 o 
  -7   2  13      264.59      283.11      3.40 o 
  -6   2  13       15.76       17.51      1.04 o 
  -5   2  13        0.51        4.55      0.77 o 
  -4   2  13       24.51       24.33      1.03 o 
  -3   2  13        0.25       24.38      1.47 o 
  -2   2  13      810.61      807.40      8.20 o 
  -1   2  13       60.93       53.43      1.64 o 
   0   2  13      208.91      198.24      3.12 o 
   1   2  13      152.90      157.82      2.92 o 
   2   2  13      100.84      104.49      4.10 o 
   3   2  13        5.39        6.04      1.27 o 
   4   2  13        3.06        1.67      1.70 o 
   5   2  13        2.35        3.59      1.09 o 
   6   2  13       11.56        7.68      1.19 o 
   7   2  13        0.15        1.24      1.12 o 
   8   2  13        0.55        0.68      0.79 o 
   9   2  13        0.11        2.73      0.90 o 
 -13   3  13        0.91        2.57      1.36 o 
 -12   3  13        3.56        2.19      1.07 o 
 -11   3  13      105.34      106.60      3.59 o 
 -10   3  13      189.82      195.20      3.89 o 
  -9   3  13        0.06        0.76      0.80 o 
  -8   3  13      121.10      122.98      3.26 o 
  -7   3  13      167.42      172.47      3.02 o 
  -6   3  13      131.13      139.39      2.58 o 
  -5   3  13       27.45       24.88      1.32 o 
  -4   3  13      268.51      267.95      3.99 o 
  -3   3  13      103.43       94.11      2.21 o 
  -2   3  13      212.43      222.19      3.23 o 
  -1   3  13       72.50       73.58      2.11 o 
   0   3  13       19.67       21.79      1.45 o 
   1   3  13      338.21      336.14      6.36 o 
   2   3  13       18.74       25.30      1.78 o 
   3   3  13       56.09       47.90      2.21 o 
   4   3  13       41.16       42.63      2.03 o 
   5   3  13        0.91        6.03      1.42 o 
   6   3  13       37.45       33.49      1.71 o 
   7   3  13       17.37       15.48      1.18 o 
   8   3  13       18.45       17.75      1.60 o 
 -12   4  13        0.46        4.12      1.19 o 
 -11   4  13       30.33       38.13      3.19 o 
 -10   4  13        0.94        2.02      0.76 o 
  -9   4  13      155.40      141.96      3.02 o 
  -8   4  13       59.01       53.77      2.27 o 
  -7   4  13       53.48       60.39      1.97 o 
  -6   4  13       78.69       82.71      2.24 o 
  -5   4  13       31.40       28.89      1.28 o 
  -4   4  13       15.73       12.96      1.05 o 
  -3   4  13      108.35      100.14      2.46 o 
  -2   4  13       56.68       56.41      1.69 o 
  -1   4  13       44.44       45.89      1.84 o 
   0   4  13       33.26       31.34      1.53 o 
   1   4  13       20.19       21.15      1.29 o 
   2   4  13      195.92      195.29      3.38 o 
   3   4  13       89.53       95.35      2.38 o 
   4   4  13       63.12       62.57      2.33 o 
   5   4  13       81.23       88.71      2.97 o 
   6   4  13       94.43       94.48      2.84 o 
   7   4  13       69.82       68.06      2.95 o 
 -11   5  13       60.39       53.36      3.32 o 
 -10   5  13        5.05        4.45      2.04 o 
  -9   5  13        8.86        6.97      1.22 o 
  -8   5  13       11.71       20.67      1.40 o 
  -7   5  13      411.69      441.76     11.18 o 
  -6   5  13       61.22       70.55      2.37 o 
  -5   5  13      224.65      221.11      4.47 o 
  -4   5  13       60.06       63.88      2.54 o 
  -3   5  13       45.97       49.01      2.31 o 
  -2   5  13        0.17        1.98      1.35 o 
  -1   5  13       22.21       24.08      1.89 o 
   0   5  13       24.63       27.46      3.00 o 
   1   5  13      108.83      122.34      4.03 o 
   2   5  13        5.07       23.68      3.08 o 
   3   5  13      165.04      188.49      4.77 o 
   4   5  13       67.35       73.49      2.95 o 
   5   5  13        0.28        0.99      0.86 o 
   6   5  13        5.74        5.77      1.14 o 
  -9   6  13        0.26        2.08      1.24 o 
  -8   6  13        0.39       -0.53      0.98 o 
  -7   6  13       24.05       20.51      2.47 o 
  -6   6  13        0.89        2.50      0.98 o 
  -5   6  13        1.13        2.10      0.90 o 
  -4   6  13       47.43       51.16      2.44 o 
  -3   6  13        7.90        8.26      1.46 o 
  -2   6  13       91.82      110.09      3.52 o 
  -1   6  13        7.47       11.99      1.41 o 
   0   6  13       32.42       28.31      1.90 o 
   1   6  13       84.55       77.86      2.91 o 
   2   6  13        8.11       12.40      1.11 o 
   3   6  13       43.29       34.26      1.84 o 
   4   6  13        0.11        0.92      0.84 o 
  -5   7  13        9.90       10.83      1.92 o 
  -4   7  13        2.48        2.22      0.95 o 
  -3   7  13        3.57        4.68      1.08 o 
  -2   7  13       45.57       44.80      2.38 o 
  -1   7  13        0.07       -1.50      1.50 o 
   0   7  13       13.58       15.11      2.25 o 
 -14   0  14       12.19       13.57      1.38 o 
 -13   0  14        8.52       10.72      1.46 o 
 -12   0  14       45.84       52.17      2.71 o 
 -11   0  14       51.87       54.57      2.94 o 
 -10   0  14        9.65        5.06      1.43 o 
  -9   0  14       28.70       27.23      1.90 o 
  -8   0  14        0.13        2.20      1.15 o 
  -7   0  14       70.96       48.82      2.22 o 
  -6   0  14      457.99      475.67      6.05 o 
  -5   0  14      315.73      328.40      5.04 o 
  -4   0  14      245.27      208.75      4.50 o 
  -3   0  14      321.89      328.50      6.50 o 
  -2   0  14       27.87       20.73      2.11 o 
  -1   0  14      953.49     1002.57     10.87 o 
   0   0  14       49.04       52.57      3.92 o 
   1   0  14      240.11      269.36     10.77 o 
   2   0  14     1996.02     2083.50     29.48 o 
   3   0  14        1.66        1.73      2.38 o 
   4   0  14      799.11      783.94     18.44 o 
   5   0  14      160.68      159.92      8.33 o 
   6   0  14       68.29       78.70      5.83 o 
   7   0  14      140.73      157.08      7.68 o 
   8   0  14      115.81      162.65      7.06 o 
 -14   1  14        0.54       -0.91      0.91 o 
 -13   1  14        6.19        3.45      0.77 o 
 -12   1  14      101.57      102.05      2.44 o 
 -11   1  14       85.94       74.20      2.30 o 
 -10   1  14       95.18      125.86      3.00 o 
  -9   1  14      323.20      362.64      5.24 o 
  -8   1  14       57.68       64.66      2.12 o 
  -7   1  14        2.14        4.17      0.75 o 
  -6   1  14        0.55        3.77      1.08 o 
  -5   1  14        4.19        5.36      0.70 o 
  -4   1  14      462.96      508.75      4.57 o 
  -3   1  14        6.41       12.46      1.04 o 
  -2   1  14       66.30       86.43      2.06 o 
  -1   1  14      575.37      629.73      5.23 o 
   0   1  14      207.86      160.61      2.90 o 
   1   1  14      374.46      335.30      5.17 o 
   2   1  14       52.47       45.22      2.05 o 
   3   1  14       50.35       48.17      2.41 o 
   4   1  14       27.88       28.94      2.68 o 
   5   1  14       47.00       60.17      4.83 o 
   6   1  14      112.42      130.10      5.16 o 
   7   1  14       22.80       26.89      2.23 o 
   8   1  14        2.80       -0.10      2.45 o 
 -14   2  14       18.84       25.19      2.64 o 
 -13   2  14       15.25       14.92      1.41 o 
 -12   2  14        0.05        0.85      1.04 o 
 -11   2  14        0.45        1.48      0.68 o 
 -10   2  14       38.69       36.92      1.56 o 
  -9   2  14        0.88        0.64      0.83 o 
  -8   2  14       17.70       16.17      1.28 o 
  -7   2  14       27.32       40.71      1.56 o 
  -6   2  14      208.25      213.13      2.81 o 
  -5   2  14       62.14       66.72      1.74 o 
  -4   2  14       29.32       23.28      1.13 o 
  -3   2  14       36.65       38.55      1.39 o 
  -2   2  14        6.35        3.12      0.67 o 
  -1   2  14      220.48      237.84      3.68 o 
   0   2  14       64.52       82.53      2.27 o 
   1   2  14      348.21      377.95      5.07 o 
   2   2  14      371.19      394.72      8.51 o 
   3   2  14      138.95      114.11      3.04 o 
   4   2  14      141.29      140.21      3.42 o 
   5   2  14       83.90       74.32      2.48 o 
   6   2  14       15.50       10.49      1.12 o 
   7   2  14      106.89      131.73      3.22 o 
   8   2  14      129.79      158.30      8.45 o 
 -13   3  14       21.13       19.40      1.87 o 
 -12   3  14        0.01       -0.34      1.13 o 
 -11   3  14        2.42        1.50      0.97 o 
 -10   3  14        4.60        9.60      1.22 o 
  -9   3  14       43.99       44.54      1.82 o 
  -8   3  14       77.97       91.22      2.36 o 
  -7   3  14        0.81        2.53      0.74 o 
  -6   3  14       22.81       23.51      1.23 o 
  -5   3  14        9.62       10.59      1.00 o 
  -4   3  14       90.11       92.09      2.43 o 
  -3   3  14        6.84        8.41      1.03 o 
  -2   3  14       36.00       51.21      1.79 o 
  -1   3  14       22.90       29.07      1.50 o 
   0   3  14      128.17      106.72      2.59 o 
   1   3  14       98.54       80.55      2.49 o 
   2   3  14       48.97       44.07      2.06 o 
   3   3  14        0.11        0.15      0.80 o 
   4   3  14       51.96       52.05      2.13 o 
   5   3  14       45.67       56.55      2.12 o 
   6   3  14       18.19       24.36      1.38 o 
   7   3  14       31.64       35.91      1.80 o 
 -12   4  14        2.04        3.08      1.87 o 
 -11   4  14        7.48        9.34      1.36 o 
 -10   4  14        2.49        0.70      1.31 o 
  -9   4  14       50.21       57.54      2.04 o 
  -8   4  14       16.51       13.59      1.30 o 
  -7   4  14       11.65        8.59      1.03 o 
  -6   4  14      126.29      138.30      2.82 o 
  -5   4  14      126.02      139.27      2.46 o 
  -4   4  14        2.42        2.67      1.04 o 
  -3   4  14       25.12       23.24      1.30 o 
  -2   4  14       34.91       34.38      1.52 o 
  -1   4  14        3.62        1.31      0.68 o 
   0   4  14        1.01        2.69      0.78 o 
   1   4  14       57.74       59.71      1.92 o 
   2   4  14        2.17        2.14      0.69 o 
   3   4  14       38.77       44.76      1.63 o 
   4   4  14       65.36       71.62      2.08 o 
   5   4  14       39.63       30.51      1.52 o 
   6   4  14        4.19       -0.17      0.83 o 
 -10   5  14        0.84        1.34      3.16 o 
  -9   5  14        0.03       -1.01      1.01 o 
  -8   5  14      115.07      128.26      4.44 o 
  -7   5  14       27.09       31.69      1.94 o 
  -6   5  14      189.59      182.56      6.19 o 
  -5   5  14        8.07        9.46      1.25 o 
  -4   5  14      129.64      123.00      3.31 o 
  -3   5  14        0.09        0.30      0.95 o 
  -2   5  14        1.61        0.70      0.83 o 
  -1   5  14        0.37        1.56      1.04 o 
   0   5  14       24.45       14.17      1.42 o 
   1   5  14        3.97        2.17      0.87 o 
   2   5  14        5.80        3.59      1.04 o 
   3   5  14        0.18        0.45      0.90 o 
   4   5  14       33.56       32.84      1.86 o 
   5   5  14        0.29        2.17      0.75 o 
  -8   6  14       20.47       22.86      2.41 o 
  -7   6  14        3.31        4.44      1.51 o 
  -6   6  14        5.49        5.36      0.97 o 
  -5   6  14        4.77        5.48      0.86 o 
  -4   6  14      106.37      121.57      3.40 o 
  -3   6  14       72.65       83.48      2.90 o 
  -2   6  14        3.12        4.39      1.04 o 
  -1   6  14        0.01       -0.85      0.85 o 
   0   6  14       43.43       43.25      2.11 o 
   1   6  14        0.80       -0.67      0.71 o 
   2   6  14       51.75       53.53      2.61 o 
 -13   1  15       13.63       12.57      1.01 o 
 -12   1  15        0.40        1.01      0.74 o 
 -11   1  15       26.86       26.68      1.37 o 
 -10   1  15       10.99       10.71      1.00 o 
  -9   1  15       16.16       13.38      1.14 o 
  -8   1  15       42.02       46.50      1.80 o 
  -7   1  15       52.38       46.84      1.75 o 
  -6   1  15       76.75       81.37      1.94 o 
  -5   1  15       31.96       29.60      1.21 o 
  -4   1  15       41.70       40.59      1.44 o 
  -3   1  15        4.07        1.87      0.73 o 
  -2   1  15       11.97       13.05      1.11 o 
  -1   1  15       68.73       60.24      1.91 o 
   0   1  15       79.39       76.43      2.10 o 
   1   1  15      175.33      176.54      3.26 o 
   2   1  15       42.35       39.97      2.20 o 
   3   1  15      143.86      146.60      4.52 o 
   4   1  15        5.27        5.87      1.29 o 
   5   1  15       10.12        6.70      1.24 o 
   6   1  15        0.51        0.53      0.71 o 
   7   1  15        1.43        4.33      0.84 o 
 -13   2  15        3.06        3.74      1.37 o 
 -12   2  15        0.39        0.65      0.68 o 
 -11   2  15        5.74        6.44      0.81 o 
 -10   2  15        2.45        4.44      0.87 o 
  -9   2  15       23.41       21.93      1.34 o 
  -8   2  15       78.05       84.99      2.36 o 
  -7   2  15        6.66        4.13      0.75 o 
  -6   2  15        1.25        3.05      0.65 o 
  -5   2  15       20.62       28.67      1.27 o 
  -4   2  15       54.66       54.63      1.61 o 
  -3   2  15       65.47       67.25      1.74 o 
  -2   2  15        4.82        4.89      0.83 o 
  -1   2  15      266.99      254.64      3.43 o 
   0   2  15      120.26      106.47      2.54 o 
   1   2  15        0.30        0.06      0.81 o 
   2   2  15      122.75      119.76      3.20 o 
   3   2  15        9.52        7.58      1.07 o 
   4   2  15       90.99       92.66      2.68 o 
   5   2  15        9.19        9.77      0.91 o 
   6   2  15       83.21       84.14      3.84 o 
   7   2  15       22.75       14.68      1.80 o 
 -12   3  15        0.73       -0.19      0.93 o 
 -11   3  15       10.37        4.61      0.94 o 
 -10   3  15       50.97       39.16      1.87 o 
  -9   3  15       60.27       57.13      2.01 o 
  -8   3  15       62.13       57.58      2.07 o 
  -7   3  15       36.26       34.64      1.41 o 
  -6   3  15        0.94        1.81      0.68 o 
  -5   3  15        6.33        5.36      0.82 o 
  -4   3  15       53.09       51.69      2.04 o 
  -3   3  15       28.20       22.28      1.35 o 
  -2   3  15        7.24        8.38      1.01 o 
  -1   3  15        1.18        2.42      0.78 o 
   0   3  15      128.89      129.86      3.07 o 
   1   3  15       32.81       27.78      1.42 o 
   2   3  15       32.27       27.75      1.37 o 
   3   3  15        2.67        2.40      0.83 o 
   4   3  15      108.68       98.56      2.90 o 
   5   3  15       33.97       32.05      1.37 o 
   6   3  15        2.96        3.23      0.60 o 
 -11   4  15        8.84        4.31      2.08 o 
 -10   4  15       77.46       78.08      3.34 o 
  -9   4  15      279.88      288.49      4.52 o 
  -8   4  15       53.35       54.93      1.97 o 
  -7   4  15      137.46      130.85      2.82 o 
  -6   4  15       56.37       54.70      1.79 o 
  -5   4  15       23.36       27.10      1.34 o 
  -4   4  15        0.55        0.62      0.72 o 
  -3   4  15       26.95       26.55      1.45 o 
  -2   4  15       14.47       11.07      0.97 o 
  -1   4  15       60.44       59.86      1.88 o 
   0   4  15        3.75        4.28      0.85 o 
   1   4  15      132.76      136.61      3.74 o 
   2   4  15       10.61        9.90      0.89 o 
   3   4  15       17.33       19.20      1.07 o 
   4   4  15        0.30        1.05      0.64 o 
   5   4  15       17.72       19.85      1.24 o 
  -9   5  15        0.65       -1.89      1.89 o 
  -8   5  15       14.63       15.77      1.28 o 
  -7   5  15        0.13       -0.24      0.96 o 
  -6   5  15       10.62       10.91      1.34 o 
  -5   5  15      101.25       91.83      3.02 o 
  -4   5  15       29.84       26.80      1.57 o 
  -3   5  15       57.83       65.67      2.34 o 
  -2   5  15        0.09        1.08      1.38 o 
  -1   5  15       10.50       11.92      1.06 o 
   0   5  15       29.59       26.60      1.78 o 
   1   5  15        1.00        1.47      0.90 o 
   2   5  15        0.01        1.95      0.68 o 
   3   5  15       18.03       22.28      1.68 o 
  -6   6  15        5.56        8.01      1.72 o 
  -5   6  15       39.49       50.41      3.59 o 
  -4   6  15       11.61       14.22      1.90 o 
  -3   6  15        9.87        9.90      2.00 o 
  -2   6  15       24.67       19.49      1.52 o 
  -1   6  15       25.82       27.99      1.59 o 
   0   6  15       10.15        8.90      1.16 o 
 -13   0  16        0.64       -1.19      1.19 o 
 -12   0  16       10.61       13.68      1.55 o 
 -11   0  16        2.86        3.37      1.04 o 
 -10   0  16       18.12       20.72      1.89 o 
  -9   0  16        1.12        0.66      1.18 o 
  -8   0  16       42.08       34.35      2.03 o 
  -7   0  16       35.97       28.01      1.72 o 
  -6   0  16       25.94       29.11      2.22 o 
  -5   0  16      108.31      114.91      3.19 o 
  -4   0  16      379.06      398.14      6.43 o 
  -3   0  16      208.99      227.52      4.99 o 
  -2   0  16       44.18       52.99      3.14 o 
  -1   0  16        0.64        2.52      1.39 o 
   0   0  16       29.06       41.80      2.68 o 
   1   0  16       63.96       75.37      3.42 o 
   2   0  16        8.41        1.49      1.10 o 
   3   0  16       34.17       30.03      2.89 o 
   4   0  16       44.21       42.23      3.20 o 
   5   0  16       65.86       63.88      3.46 o 
   6   0  16        2.71        0.31      1.62 o 
   7   0  16      108.35      145.57      5.74 o 
 -13   1  16       12.18        9.37      1.42 o 
 -12   1  16        0.11        0.72      0.70 o 
 -11   1  16        2.56        4.11      0.82 o 
 -10   1  16       12.29        6.15      0.78 o 
  -9   1  16        0.15        0.78      0.72 o 
  -8   1  16      174.94      185.90      3.28 o 
  -7   1  16        4.58        2.44      0.77 o 
  -6   1  16      356.93      330.15      3.66 o 
  -5   1  16        0.97        5.78      0.90 o 
  -4   1  16       16.28        8.48      0.81 o 
  -3   1  16        4.46        7.88      0.86 o 
  -2   1  16      204.08      220.22      3.17 o 
  -1   1  16      577.40      638.18      7.86 o 
   0   1  16      726.48      784.76      9.29 o 
   1   1  16       17.46       11.66      0.98 o 
   2   1  16      248.26      240.52      4.59 o 
   3   1  16       10.47        9.43      1.00 o 
   4   1  16        7.29        8.07      1.00 o 
   5   1  16       10.36        9.98      1.21 o 
   6   1  16       23.75       33.86      1.33 o 
 -12   2  16       18.35       19.65      1.61 o 
 -11   2  16       39.78       36.62      1.68 o 
 -10   2  16        0.09       -0.10      0.88 o 
  -9   2  16       35.38       28.35      1.40 o 
  -8   2  16        2.06        0.49      0.74 o 
  -7   2  16       29.55       26.36      1.40 o 
  -6   2  16       62.51       59.58      1.63 o 
  -5   2  16       48.21       45.97      1.47 o 
  -4   2  16      242.59      262.85      3.42 o 
  -3   2  16      202.81      200.66      3.02 o 
  -2   2  16      207.07      226.11      3.00 o 
  -1   2  16      101.22      117.70      2.69 o 
   0   2  16       54.27       34.12      1.44 o 
   1   2  16       20.37        8.07      0.97 o 
   2   2  16       15.64       17.58      1.22 o 
   3   2  16        0.10        0.38      0.61 o 
   4   2  16       34.50       33.21      1.64 o 
   5   2  16       53.93       55.54      1.87 o 
   6   2  16        8.06        5.42      1.18 o 
 -11   3  16        4.63        3.73      0.95 o 
 -10   3  16        0.91        1.26      0.81 o 
  -9   3  16        0.02        0.83      0.76 o 
  -8   3  16       16.72       21.19      1.30 o 
  -7   3  16       21.06       24.95      1.19 o 
  -6   3  16        2.62        1.98      0.69 o 
  -5   3  16       27.29       26.70      1.44 o 
  -4   3  16       15.63       10.71      1.14 o 
  -3   3  16        6.92        2.44      0.86 o 
  -2   3  16        2.93        8.65      1.03 o 
  -1   3  16      473.68      520.16      5.40 o 
   0   3  16      199.64      211.40      3.46 o 
   1   3  16      153.26      160.93      2.77 o 
   2   3  16       65.25       72.65      2.13 o 
   3   3  16       18.71       19.27      1.18 o 
   4   3  16       17.17       12.53      0.94 o 
   5   3  16       28.26       32.53      1.54 o 
 -10   4  16        0.44       -0.62      1.74 o 
  -9   4  16       11.71       14.38      1.54 o 
  -8   4  16       77.68       85.34      3.59 o 
  -7   4  16       11.83       12.52      1.12 o 
  -6   4  16      138.71      127.10      3.79 o 
  -5   4  16        8.34        4.83      0.86 o 
  -4   4  16       13.12       14.66      1.03 o 
  -3   4  16       42.62       34.69      1.57 o 
  -2   4  16       13.30       13.87      1.08 o 
  -1   4  16        2.07        1.94      0.78 o 
   0   4  16        4.97        2.74      0.79 o 
   1   4  16        0.43       -0.33      0.77 o 
   2   4  16        2.05        2.09      0.49 o 
   3   4  16       10.24        9.54      1.03 o 
   4   4  16        8.33       11.42      0.98 o 
  -8   5  16       10.30        3.25      1.77 o 
  -7   5  16        0.41       -1.43      1.76 o 
  -6   5  16       36.89       36.52      2.33 o 
  -5   5  16        0.00        0.27      0.77 o 
  -4   5  16        4.41        3.75      0.98 o 
  -3   5  16       13.39       17.89      1.47 o 
  -2   5  16       14.11       16.49      1.58 o 
  -1   5  16        0.08       -0.70      0.70 o 
   0   5  16       24.16       21.28      1.67 o 
   1   5  16        4.49        6.08      1.10 o 
   2   5  16       18.77       17.39      2.23 o 
 -12   1  17       10.87       13.19      1.19 o 
 -11   1  17        3.71        3.48      0.72 o 
 -10   1  17        0.13        0.81      0.64 o 
  -9   1  17        8.48        8.22      0.80 o 
  -8   1  17        2.52        1.92      0.68 o 
  -7   1  17       26.63       23.66      1.23 o 
  -6   1  17       37.23       35.47      1.30 o 
  -5   1  17       73.52       78.08      1.83 o 
  -4   1  17       72.86       67.74      1.72 o 
  -3   1  17       66.80       60.95      1.74 o 
  -2   1  17        0.05        0.02      0.73 o 
  -1   1  17       26.71       27.08      1.30 o 
   0   1  17        2.91        1.93      0.71 o 
   1   1  17       56.09       46.30      1.66 o 
   2   1  17        5.11        4.93      0.88 o 
   3   1  17       44.20       40.35      1.61 o 
   4   1  17       31.33       27.38      1.29 o 
   5   1  17        1.67        3.28      0.79 o 
 -11   2  17        0.11       -0.73      0.73 o 
 -10   2  17        0.85        0.62      0.69 o 
  -9   2  17        0.02       -0.42      0.73 o 
  -8   2  17        6.45        4.06      0.87 o 
  -7   2  17        2.74        3.83      0.88 o 
  -6   2  17       66.38       66.05      1.71 o 
  -5   2  17       63.68       67.43      1.71 o 
  -4   2  17       51.58       45.32      1.57 o 
  -3   2  17        8.27        6.33      0.83 o 
  -2   2  17        5.07        4.91      0.87 o 
  -1   2  17        5.21        2.83      0.80 o 
   0   2  17        1.46        1.08      0.66 o 
   1   2  17       45.32       51.14      1.72 o 
   2   2  17        0.66        0.93      0.57 o 
   3   2  17       42.88       35.70      1.33 o 
   4   2  17        0.01        0.62      0.55 o 
   5   2  17        5.36        3.77      1.15 o 
 -10   3  17       51.95       48.06      1.93 o 
  -9   3  17       10.92       10.55      0.90 o 
  -8   3  17       54.22       61.33      1.84 o 
  -7   3  17       20.26       15.28      1.24 o 
  -6   3  17        3.38        3.48      0.77 o 
  -5   3  17       27.50       25.73      1.29 o 
  -4   3  17        0.39        0.59      0.72 o 
  -3   3  17      132.38      129.11      2.84 o 
  -2   3  17        7.64        7.84      1.06 o 
  -1   3  17       28.44       25.98      1.40 o 
   0   3  17        1.14        0.46      0.65 o 
   1   3  17        2.02        2.71      0.67 o 
   2   3  17       15.30       14.68      1.03 o 
   3   3  17       17.84       18.49      1.05 o 
   4   3  17        2.34        3.64      1.14 o 
  -9   4  17        6.86        3.81      1.70 o 
  -8   4  17       17.09       20.40      1.95 o 
  -7   4  17       56.07       55.32      1.99 o 
  -6   4  17       20.78       22.83      1.14 o 
  -5   4  17      101.71      107.17      2.74 o 
  -4   4  17        0.09       -0.69      0.69 o 
  -3   4  17       17.06       14.39      0.90 o 
  -2   4  17       13.15       12.02      1.07 o 
  -1   4  17       18.80       17.87      1.42 o 
   0   4  17       38.65       34.98      1.48 o 
   1   4  17        1.48        0.95      1.04 o 
   2   4  17       32.00       25.53      1.92 o 
  -4   5  17       16.39       12.83      1.39 o 
  -3   5  17        6.30        8.46      1.26 o 
  -2   5  17       16.55       17.58      1.56 o 
  -1   5  17       11.30       14.90      1.47 o 
 -11   0  18       58.41       70.58      3.12 o 
 -10   0  18       63.34       59.89      2.19 o 
  -9   0  18        8.41        8.30      1.11 o 
  -8   0  18      106.93      107.32      3.52 o 
  -7   0  18        4.58        8.09      1.20 o 
  -6   0  18       34.98       41.31      1.82 o 
  -5   0  18       57.37       53.05      2.05 o 
  -4   0  18       54.41       59.88      2.23 o 
  -3   0  18      277.51      288.14      4.58 o 
  -2   0  18       62.83       70.69      2.61 o 
  -1   0  18       42.34       40.73      2.02 o 
   0   0  18        0.27       -0.15      0.83 o 
   1   0  18       73.92       58.39      2.63 o 
   2   0  18       13.31       14.97      1.81 o 
   3   0  18       14.19       18.67      1.91 o 
   4   0  18      156.53      160.10      6.16 o 
 -11   1  18       12.15        8.49      0.99 o 
 -10   1  18       11.57       20.06      1.13 o 
  -9   1  18        2.48        0.95      0.74 o 
  -8   1  18       23.08       21.64      1.06 o 
  -7   1  18        4.67        7.15      0.80 o 
  -6   1  18       40.30       43.33      1.40 o 
  -5   1  18       33.84       37.42      1.33 o 
  -4   1  18        7.29        5.31      0.73 o 
  -3   1  18       11.01        5.39      0.69 o 
  -2   1  18       31.16       17.74      0.98 o 
  -1   1  18        1.28        3.98      0.67 o 
   0   1  18        0.02        0.08      0.54 o 
   1   1  18      114.16      116.37      2.32 o 
   2   1  18       75.97       76.97      1.76 o 
   3   1  18       22.30       21.49      1.02 o 
   4   1  18        4.19        3.41      1.00 o 
 -10   2  18       64.81       67.29      2.56 o 
  -9   2  18       53.76       49.00      1.58 o 
  -8   2  18       13.33       16.13      1.08 o 
  -7   2  18       92.68      111.97      2.46 o 
  -6   2  18      121.77      132.36      3.55 o 
  -5   2  18       29.46       30.01      1.22 o 
  -4   2  18       12.85       21.43      1.11 o 
  -3   2  18      208.56      233.98      3.34 o 
  -2   2  18      101.96      102.66      2.27 o 
  -1   2  18       37.30       44.05      1.52 o 
   0   2  18       53.47       60.60      1.73 o 
   1   2  18       22.10       27.10      1.19 o 
   2   2  18        2.35        1.96      0.67 o 
   3   2  18      104.43       98.15      2.49 o 
  -9   3  18        3.27        7.22      1.78 o 
  -8   3  18       27.77       21.69      1.90 o 
  -7   3  18       24.45       18.12      1.34 o 
  -6   3  18        8.08       10.01      1.15 o 
  -5   3  18        0.52       -0.22      0.59 o 
  -4   3  18       35.50       35.70      1.36 o 
  -3   3  18       12.47       16.35      1.11 o 
  -2   3  18       68.92       57.23      1.78 o 
  -1   3  18       24.76       12.31      0.96 o 
   0   3  18       27.60       24.81      1.15 o 
   1   3  18        9.56        9.39      0.81 o 
   2   3  18        0.09        0.87      2.76 o 
  -6   4  18       95.62      104.11      5.17 o 
  -5   4  18        9.21       11.40      1.43 o 
  -4   4  18       16.51       16.09      1.36 o 
  -3   4  18        0.89        1.03      0.77 o 
  -2   4  18       21.84       20.96      1.26 o 
  -1   4  18       10.78       15.29      1.51 o 
  -9   1  19        2.75        2.91      0.72 o 
  -8   1  19       28.54       28.85      1.13 o 
  -7   1  19        8.25        7.93      0.74 o 
  -6   1  19       19.33       18.11      1.00 o 
  -5   1  19        6.63        6.41      0.78 o 
  -4   1  19       12.46        9.19      0.72 o 
  -3   1  19        5.59        4.41      0.61 o 
  -2   1  19       68.54       61.11      1.36 o 
  -1   1  19        1.32        2.11      0.52 o 
   0   1  19       23.46       16.79      0.85 o 
   1   1  19        0.07        0.59      0.50 o 
   2   1  19       16.68       16.65      1.63 o 
  -8   2  19        0.56       -0.52      0.71 o 
  -7   2  19        8.04        8.43      1.01 o 
  -6   2  19       13.35       15.11      1.26 o 
  -5   2  19       53.33       55.12      1.89 o 
  -4   2  19        3.76        3.35      0.71 o 
  -3   2  19        0.04       -0.80      0.80 o 
  -2   2  19        5.30        6.48      0.76 o 
  -1   2  19        2.34        1.36      0.65 o 
   0   2  19        5.47        5.08      0.70 o 
   1   2  19        0.58        1.07      0.71 o 
  -6   3  19        0.33        0.80      1.34 o 
  -5   3  19       27.43       27.64      1.70 o 
  -4   3  19        0.04       -0.40      0.74 o 
  -3   3  19       11.49       15.14      1.10 o 
  -2   3  19       93.55      101.07      2.57 o 
  -1   3  19       19.36       21.43      1.83 o 
  -7   0  20       19.32       25.25      2.58 o 
  -6   0  20        0.12       -0.53      0.85 o 
  -5   0  20        0.04       -0.21      0.76 o 
  -4   0  20       21.41       22.28      1.31 o 
  -3   0  20        6.86        7.70      0.88 o 
  -2   0  20        3.57        3.91      1.16 o 
  -1   0  20        8.15       15.44      2.20 o 
  -6   1  20       10.48        5.82      1.12 o 
  -5   1  20       27.75       21.02      1.48 o 
  -4   1  20       14.97       11.61      0.84 o 
  -3   1  20        3.51        5.95      0.68 o 
  -2   1  20       18.55       19.89      0.99 o 
  -1   1  20        8.52       15.40      1.57 o 
  -4   2  20        7.58        7.20      1.00 o 
                                                 
